# Supplementary material for: CsWRKY11 cooperates with CsNPR1 to regulate SA-triggered leaf de-greening and reactive oxygen species burst in cucumber
Source: Mol Hortic. 2024 May 22;4:21. doi: 10.1186/s43897-024-00092-5 (PMC11110285; doi:10.1186/s43897-024-00092-5)
Supplement: Supplementary file 2 — Additional file 2: Table S1. Primers used in this work. [file 43897_2024_92_MOESM2_ESM.xlsx]

## Sheet: Sheet1
Table S1：Primers used in this work.
Primer Name	Sequence (5'-3')	Note
CsNYC1-5	TGATGATATGTTGCCGAGAG	For qPCR
CsNYC1-3	AGTTCTGCCTGTAACGACTT
CsNYE1-5	GTCCATGGAGATGTGGATTT	For qPCR
CsNYE1-3	AGCAAGCCCAATTCCCACAT
CsPPH-5	CCATGAGAATTCAGTACCAG	For qPCR
CsPPH-3	AGGGACTTCATCATGAGGGC
CsPAO-5	GACATGATTGTTCTTCAGGG	For qPCR
CsPAO-3	TCAGCCAATTTCGGAATGCT
CsRCCR-5	TTCGAGTATGGGTAGACGAA	For qPCR
CsRCCR-3	ATCTTGGCAAACTAGAACCC
qCsNOL-5	CCGATCTTCTTATGTCTGG	For qPCR
qCsNOL-3	GATCTTATGTTTGGGACG
qCsHCAR-5	CGATTAGCAACGGTAACCGA	For qPCR
qCsHCAR-3	GGCTATGATGTTCCCAATGA
CsSAG12-5	GTGGATATGAAAAAGTACCGG	For qPCR
CsSAG12-3	TTGCTAGTTTCCCCATACCC
CsNPR1-5	GGCGTAAGGATCCTAATATC	For qPCR
CsNPR1-3	CCGATCTTTGTTAGATACCTG
CsRBOHA-5	GTTCTGGCATTGCAAATGTC	For qPCR
CsRBOHA-3	TTGGGAAGTCCAATCTCCTA
CsRBOHB-5	ATTCTCAGAGGTTTGTCAGC	For qPCR
CsRBOHB-3	CAATTCCCAAACCCACTAGT
CsRBOHC-5	ATGCCTTCTGGTATTCACAC	For qPCR
CsRBOHC-3	TATATGATCCAGAGCGGAAG
CsRBOHD-5	GCCCAAGCTCTTAATAGATG	For qPCR
CsRBOHD-3	TTACCCCCATCTGCTATTGA
CsRBOHE-5	CATGTCAACTCTAGACCTCT	For qPCR
CsRBOHE-3	ACTAACAAAAGGTGTGGCTC
CsACTIN-5	TTCTCCGTTTGGACCTTGCT	For qPCR
CsACTIN-3	TGTCACGGACAATTTCCCGT
CsPR1-5	GTAAGGTCCGCCAGAGTTCA	For qPCR
CsPR1-3	CCTCAAGACTTGGTCGGTGT
CsEF1a-5	CCAAGGCAAGGTACGATGAAA	For qPCR
CsEF1a-3	AGAGATGGGAACGAAGGGGAT
CsaV3_7G025370-5	TGCAGCAGTTACATGATC	For qPCR
CsaV3_7G025370-3	ACTTCAGAACCAAACATCGG
CsaV3_6G048830-5	TTTCCAAGTGCCGTTCCCT	For qPCR
CsaV3_6G048830-3	CCCAAGTGAGAGGAATTAGC
CsaV3_6G042280-5	GAATAGCCCTCATCCGA	For qPCR
CsaV3_6G042280-3	TCGTGGTTGTGAACACCTT
CsaV3_6G042200-5	GGAGTTACTATCGTTGC	For qPCR
CsaV3_6G042200-3	ATTATGATCCGAAGGCG
CsaV3_5G011080-5	ATCTGACCACACATGTCG	For qPCR
CsaV3_5G011080-3	CCGCCAGGAGATCAAACTAT
CsaV3_5G011070-5	CACTGTACGGTACGGAA	For qPCR
CsaV3_5G011070-3	CACGTATGCGGCAAAGA
CsaV3_5G011060-5	TTCTTCCTCCTCCTCGT	For qPCR
CsaV3_5G011060-3	CCTAGAGCCAAGAATCTC
CsaV3_5G004010-5	GGGCAAGATCATAGGTCT	For qPCR
CsaV3_5G004010-3	GTGTCGCAATCATGATC
CsaV3_4G034570-5	GTAATTCCATGGAGGATTCC	For qPCR
CsaV3_4G034570-3	GGATATCCGCAAGTTTTGAG
CsaV3_4G006480-5	ATCATGAGCTGCAGCCT	For qPCR
CsaV3_4G006480-3	CAGAAGTTGAGCTTGAGCC
CsaV3_3G047140-5	GGAACGTCGATCTTTTTAGC	For qPCR
CsaV3_3G047140-3	AGATTGATGTTGATCCGG
CsaV3_3G033350-5	CCCAATTCGCCGTTTAG	For qPCR
CsaV3_3G033350-3	GGCAGTATGTCAATTTCAC
CsaV3_3G033000-5	GCCACAAAACAAGTCCAG	For qPCR
CsaV3_3G033000-3	AATCGTCGAAATTGGAGG
CsaV3_3G008170-5	CTCTAACTTGGGATCCAC	For qPCR
CsaV3_3G008170-3	CTTGGTCGAAATCCTC
CsaV3_2G032460-5	CCAAAACCCAATTCAGG	For qPCR
CsaV3_2G032460-3	GATAGAGGAAGAAGGTG
CsaV3_2G017760-5(W11)	TATGGCCATGGGGAGAA	For qPCR
CsaV3_2G017760-3(W11)	GAATCTTGGTTCTCTCAC
CsaV3_2G017720-5	GGGATGTAGAGTTGCAT	For qPCR
CsaV3_2G017720-3	TGCATCCTTCACTTGA
CsaV3_1G004720-5	TCGTCCAAACTACCAG	For qPCR
CsaV3_1G004720-3	CTCTCCACATGCTTTC
CsaV3_1G032000-5	TCTGTCACTGTGCCAA	For qPCR
CsaV3_1G032000-3	CCGTACTTTCTCCATG
P1-probe-5	CAATATATGGGTTGACCACCAGTATTTAGT	For EMSA
P1-probe-3	ACTAAATACTGGTGGTCAACCCATATATTG
P1a-probe-5	GGACTAAGCTAATTTTGACTTTAAGGTGTATTAT	For EMSA
P1a-probe-3	ATAATACACCTTAAAGTCAAAATTAGCTTAGTCC
P3a-probe-5	TTTTGATTTTGATTTTGACTCTGATTTTAATTTT	For EMSA
P3a-probe-3	AAAATTAAAATCAGAGTCAAAATCAAAATCAAAA
P1b-probe-5	TAGAGAAAGAAACAATGACTAGAAGTACCATGTG	For EMSA
P1b-probe-3	CACATGGTACTTCTAGTCATTGTTTCTTTCTCTA
P1-5	GTCGTAATGATCTTTAATAAC	For ChIP-qPCR
P1-3	GTATTATTCTGGTCCCTTGG
P2-5	GCGTTTGTACATGCAATCTC	For ChIP-qPCR
P2-3	GTCTTTATAAATTTGATCTTGG
P3-5	GGCATAGCCATTGCCAAACC	For ChIP-qPCR
P3-3	CAACAAAGCTTGTGGGTTCAAC
CDS-5	GATGAATGGGAAGAGATCA	For ChIP-qPCR
CDS-3	CTTGGTTCTCTCACTTTTC
P1a-5	GTACGATACAATTATTGGA	For ChIP-qPCR
P1a-3	CAAACCCCCACATCTAATA
P2a-5	TTTTGATCCTTTAAACCGA	For ChIP-qPCR
P2a-3	GGATTTGCGTTTACAGGGG
P3a-5	CCATGGAATGGTTCCTGTAA	For ChIP-qPCR
P3a-3	GGCCCAAACAATCTCGCCAT
CDSa-5	ACCTTCAACTGGGCTTGAT	For ChIP-qPCR
CDSa-3	TGTGCTCTCCAACTCATTAT
P1b-5	CACACAATCACACCCCATTTC	For ChIP-qPCR
P1b-3	GTTATTAACCCAACCATATCC
P2b-5	AAGCACTTTCCAGCTCCA	For ChIP-qPCR
P2b-3	GGAAGAGAAATGGAGGATTAC
CDSb-5	ACCAAGCCTAGGAAGAATGC	For ChIP-qPCR
CDSb-3	TCAAGAGAGTTGGGATCCTG
pCsWRKY11-0800-KpnI-5	CTATAGGGCGAATTGGGTACCCATTTTAAACGTTGAAAGA	For pGreen II-0800-LUC vector
pCsWRKY11-0800-HindIII-3	CAGGAATTCGATATCAAGCTTTTTTTTTTCTTCTCTTTTTGTC
pCsNYE1-XhoI-5	CGCCTCGAGTTATATAGTTGTCCCATGTT	For pGreen II-0800-LUC vector
pCsNYE1-HindIII-3	CGCAAGCTTCTATAAAAATTAAAATCAGAG
pCsPPH-XhoI-5	GCGCTCGAGCTATCAATGATGACTTAAG	For pGreen II-0800-LUC vector
pCsPPH-BamHI-3	ATAGGATCCGCCTAGGAGACAGTTCTGC
pCsPAO-XhoI-5	AGACTCGAGCTCGCCAAACCTTTCCTATC	For pGreen II-0800-LUC vector
pCsPAO-HindIII-3	CGGAAGCTTTAAAGAAAAAACAGTGAAGG
pCsRBOHB-XhoI-5	CCGCTCGAGGAATTACATTATAGTCCAATTTG	For pGreen II-0800-LUC vector
pCsRBOHB-HindIII-3	CGCAAGCTTAATTAGGTGAAGAACAGAGAG
pCsWRKY12-5	ACCGGGCCCCCCCTCGAGTCAAGAAAGAGCCGGTGGCTA	For pGreen II-0801-LUC vector
pCsWRKY12-3	AGGAATTCGATATCAAGCTTTTGAGGTGGAGAAGAGAGGAA
pCsaV3_5G004010-5	ACCGGGCCCCCCCTCGAGTGTGTTAGGTTTGTGGAAGGAT	For pGreen II-0802-LUC vector
pCsaV3_5G004010-3	AGGAATTCGATATCAAGCTTAGCCGTAACATAAGCGAATGCT
CsNPR1-SacI-5	ACAGAGCTCATGGACAATGCCAATGATCC	For pCHF3 vector
CsNPR1-PstI-3	AGGCTGCAGTCATTTTCTCCTAGCTTTATG
2xFlag-KpnI-XbaI-5	CGACTACAAGGACGACGATGACAAGCATGAGGATTACAAAGACGATGACGATAAGTAAT	For pCHF3 vector
2xFlag-XbaI-KpnI-3	CTAGATTACTTATCGTCATCGTCTTTGTAATCCTCATGCTTGTCATCGTCGTCCTTGTAGTCGGTAC
CsWRKY11-TY-KpnI-5	GACGAGCTCGGTACCATGGGTTCAAAATCCCAAG	For pCHF3-2*Flag vector
CsWRKY11-TY-KpnI-3	CTTGTAGTCGGTACCCCAAAAGAAATTATTGAGATGGG
CsNPR1-AD-EcoRI-5	GCCATGGAGGCCAGTGAATTCATGGACAATGCCAATG	For pGAD-T7 vector
CsNPR1-AD-EcoRI-3	ATGCCCACCCGGGTGGAATTCTCATTTTCTCCTAGCTTTATG
CsW11-BD-EcoRI-5	ATGGCCATGGAGGCCGAATTCATGGGTTCAAAATCCCAAG	For pGBK-T7 vector
CsW11-BD-EcoRI-3	TCGACGGATCCCCGGGAATTCTTACCAAAAGAAATTATTGAG
CsNPR1-5	GCGGCACACTACGTACATATGATGGACAATGCCAATGATC	For pMAL-c5g vector
CsNPR1-3	TTAATTACCTGCAGGGAATTCTCATTTTCTCCTAGCTTTATG
CsWRKY11-5	CCGCGTGGATCCCCGGAATTCATGGGTTCAAAATCCCAAG	For pGEX4T-1 vector
CsWRKY11-3	GTCACGATGCGGCCGCTCGAGTTACCAAAAGAAATTATTGAGA
CsWRKY11-5	GCGGCCGCGATATCGTCGACATGGGTTCAAAATCCCAA	For pMAL-c5g vector
CsWRKY11-3	GCTTATTTAATTACCTGCAGTTACCAAAAGAAATTATT
