# Supplementary material for: CsWRKY11 cooperates with CsNPR1 to regulate SA-triggered leaf de-greening and reactive oxygen species burst in cucumber
Source: Mol Hortic. 2024 May 22;4:21. doi: 10.1186/s43897-024-00092-5 (PMC11110285; doi:10.1186/s43897-024-00092-5)
Supplement: Supplementary file 3 — Additional file 3: Table S2. Gene expression information from transcriptome profiling. [file 43897_2024_92_MOESM3_ESM.xlsx]

## Sheet: expression
Isoform	Gene	Gene_name	Chr	Start	End	Strand	Length	H2O_RNA-Seq_r1	H2O_RNA-Seq_r2	SA_RNA-Seq_r1	SA_RNA-Seq_r2	logFC	logCPM	PValue	FDR
CsaV3_UNG224740.1	CsaV3_UNG224740	carbon catabolite repressor protein 4 homolog 4	scaffold110;scaffold110;scaffold110	62482;62676;65217	62549;62823;65315	+;+;+	315	85.42	81.95	66.98	70.82	-0.624598	0.831508	0.0762908	0.18098
CsaV3_UNG224650.1	CsaV3_UNG224650	plastid transcriptionally active 6	scaffold110;scaffold110;scaffold110;scaffold110;scaffold110	24862;25058;25456;26215;26387	24923;25172;25514;26287;26674	-;-;-;-;-	597	45	36.42	36	62.92	-0.0985057	0.0561104	0.832916	0.917635
CsaV3_UNG224670.1	CsaV3_UNG224670	DNA topoisomerase 2-binding protein 1	scaffold110;scaffold110;scaffold110;scaffold110	40255;40398;40918;41184	40302;40505;41062;41272	+;+;+;+	390	62.02	39.57	30.97	42.28	-0.814308	0.0370551	0.0461035	0.122959
CsaV3_UNG224630.1	CsaV3_UNG224630	DNA topoisomerase 2-binding 1	scaffold110;scaffold110;scaffold110;scaffold110	8211;8355;8877;9145	8258;8462;9021;9275	+;+;+;+	432	53.28	37.18	27.5	66.52	-0.342668	0.0834508	0.422259	0.607172
CsaV3_UNG224730.1	CsaV3_UNG224730	Unknown protein	scaffold110	61251	61545	-	295	20	15	2	18	-1.24605	-1.51778	0.0764278	0.181195
CsaV3_UNG224690.1	CsaV3_UNG224690	Unknown protein	scaffold110;scaffold110;scaffold110;scaffold110	44855;45045;45168;45358	44982;45129;45269;45525	+;+;+;+	483	25	14	12	10	-1.12647	-1.37038	0.0677238	0.165215
CsaV3_UNG224720.1	CsaV3_UNG224720	Unknown protein	scaffold110	58435	58665	-	231	2	8	2	12	-0.0149299	-2.50233	1	1
CsaV3_UNG224680.1	CsaV3_UNG224680	DNA topoisomerase 2-binding protein 1 isoform X1	scaffold110;scaffold110	42451;42998	42828;43012	+;+	393	131.2	123.77	64.2	107.08	-0.959672	1.30455	0.00169201	0.00813294
CsaV3_UNG224660.1	CsaV3_UNG224660	DNA topoisomerase 2-binding protein 1 isoform X2	scaffold110	39409	39744	+	336	80.25	59.3	33.83	75.97	-0.740349	0.520053	0.05069	0.13226
CsaV3_UNG224700.1	CsaV3_UNG224700	Unknown protein	scaffold110	51575	51919	-	345	1	1	0	1
CsaV3_UNG224640.1	CsaV3_UNG224640	DNA topoisomerase 2-binding protein 1 isoform X1	scaffold110;scaffold110	10419;10966	10796;10980	+;+	393	123.4	111.72	73.68	131.1	-0.589345	1.32915	0.0506438	0.132181
CsaV3_UNG224750.1	CsaV3_UNG224750	Unknown protein	scaffold110	108379	108564	+	186	0	2	2	0
CsaV3_5G001110.1	CsaV3_5G001110	Unknown protein	chr5;chr5	550612;550835	550742;550871	+;+	168	35	19	82	67	1.17816	0.213446	0.00897107	0.0328376
CsaV3_5G001660.1	CsaV3_5G001660	Cystathionine gamma-lyase	chr5;chr5;chr5	965974;967474;968077	966835;967678;968724	-;-;-	1715	0	2	6	28	3.47204	-2.07387	0.00158485	0.00767616
CsaV3_5G005330.1	CsaV3_5G005330	Leucine-rich repeat receptor protein kinase	chr5;chr5	3407075;3407996	3407422;3408082	+;+	435	0	0	0	0
CsaV3_5G002900.1	CsaV3_5G002900	Glutathione peroxidase	chr5;chr5;chr5;chr5;chr5;chr5	1819776;1820356;1820662;1820866;1821375;1821913	1820269;1820523;1820780;1820927;1821451;1822277	-;-;-;-;-;-	1285	50583	43866	41868	47435	-0.420422	10.0336	0.0188654	0.0605202
CsaV3_5G001380.1	CsaV3_5G001380	Alcohol dehydrogenase, putative	chr5;chr5;chr5;chr5;chr5;chr5	746059;747979;748169;748580;748971;749317	746550;748092;748399;748865;749121;749876	+;+;+;+;+;+	1834	361	243	511	815	0.771561	3.36881	0.000123912	0.000805123
CsaV3_5G005620.1	CsaV3_5G005620	DUF565 domain-containing protein	chr5;chr5	3688875;3690194	3689769;3690272	-;-	974	268	143	298	424	0.478537	2.62467	0.0597032	0.15003
CsaV3_5G000970.1	CsaV3_5G000970	F-box protein	chr5;chr5;chr5;chr5;chr5;chr5	481929;483007;483259;483515;484035;485060	482270;483161;483346;483690;484174;485458	+;+;+;+;+;+	1300	196	94	155	287	0.251877	1.99504	0.420389	0.605148
CsaV3_5G002770.1	CsaV3_5G002770	Gmp synthase [glutamine-hydrolyzing]	chr5;chr5;chr5;chr5;chr5;chr5	1702605;1704106;1704612;1705073;1705295;1705872	1703282;1704356;1704987;1705204;1705470;1706459	+;+;+;+;+;+	2201	4075	3592.5	4364.5	6368	0.112723	6.66516	0.481334	0.660592
CsaV3_5G004540.1	CsaV3_5G004540	Protein of unknown function (DUF594)	chr5;chr5	2978372;2979114	2979031;2981289	+;+	2836	298	270	346	574	0.308605	3.02591	0.153154	0.302148
CsaV3_5G001760.1	CsaV3_5G001760	serine/threonine-protein kinase WNK8-like isoform X1	chr5;chr5;chr5;chr5;chr5;chr5;chr5	1012906;1014181;1014731;1014989;1015320;1015664;1016138	1014096;1014589;1014888;1015209;1015547;1015701;1016984	-;-;-;-;-;-;-	3092	4202	4376	2983	3981	-0.675719	6.48394	0.000117364	0.000767914
CsaV3_5G005030.1	CsaV3_5G005030	Serine/threonine-protein kinase bri1	chr5;chr5	3246324;3249597	3249147;3249925	+;+	3153	6	8	6	2	-1.10121	-2.57536	0.290298	0.475173
CsaV3_5G004850.1	CsaV3_5G004850	Kinase-like protein	chr5;chr5	3151947;3154172	3152720;3154846	-;-	1449	349	284	149	195	-1.23354	2.51213	1.80559e-07	2.0332e-06
CsaV3_5G003580.1	CsaV3_5G003580	Protein LITTLE ZIPPER like	chr5;chr5	2270280;2270982	2270895;2271244	-;-	879	13	0	13	28	1.32599	-1.57192	0.0972618	0.21624
CsaV3_5G000770.1	CsaV3_5G000770	HAT transposon superfamily	chr5;chr5;chr5	382266;383004;385682	382365;384641;386088	+;+;+	2145	460	393	535	777.5	0.253188	3.57458	0.170872	0.326689
CsaV3_5G005970.1	CsaV3_5G005970	rRNA 2'-O-methyltransferase fibrillarin	chr5;chr5;chr5;chr5;chr5;chr5;chr5	3947896;3948119;3948735;3948929;3949085;3950882;3951044	3947911;3948429;3948830;3949006;3949261;3950950;3951220	+;+;+;+;+;+;+	924	10059	8437	10258	11160	-0.120281	7.81478	0.500239	0.67756
CsaV3_5G004440.1	CsaV3_5G004440	Acyl-coenzyme A oxidase	chr5;chr5;chr5;chr5;chr5;chr5;chr5;chr5;chr5;chr5;chr5;chr5;chr5;chr5;chr5	2926675;2927216;2927554;2927802;2928023;2928412;2928765;2929382;2929912;2930157;2930619;2931016;2931174;2931387;2931739	2927123;2927399;2927623;2927912;2928143;2928543;2928962;2929577;2930074;2930244;2930828;2931077;2931282;2931554;2931795	-;-;-;-;-;-;-;-;-;-;-;-;-;-;-	2318	17970	13527	6968	10682	-1.2013	8.15343	4.26068e-13	9.67332e-12
CsaV3_5G002240.1	CsaV3_5G002240	Intracellular protein transporter USO1-like protein	chr5;chr5;chr5	1362866;1365204;1366534	1364706;1365326;1367826	-;-;-	3257	1149	938	1194	1712	0.113717	4.7839	0.43776	0.621309
CsaV3_5G004740.1	CsaV3_5G004740	UPF0496 protein isoform X1	chr5;chr5	3079695;3080365	3079809;3081496	+;+	1247	6	16	28	25	0.892029	-1.11889	0.172816	0.329206
CsaV3_5G004470.1	CsaV3_5G004470	DUF1639 family protein	chr5;chr5;chr5	2954829;2956022;2956255	2955915;2956093;2957367	+;+;+	2272	492	337.5	462	547	-0.0471318	3.36226	0.832161	0.91706
CsaV3_5G004220.1	CsaV3_5G004220	Pectinesterase	chr5;chr5;chr5;chr5;chr5	2799276;2800586;2802207;2803075;2803829	2799762;2800775;2802413;2803313;2804242	+;+;+;+;+	1537	6	4	12	8	0.683289	-2.24677	0.411006	0.596558
CsaV3_5G001970.1	CsaV3_5G001970	Glutamine-dependent NAD(+) synthetase	chr5;chr5;chr5;chr5;chr5;chr5;chr5;chr5;chr5;chr5;chr5;chr5;chr5;chr5	1170586;1171262;1171468;1171766;1172041;1172454;1172901;1173432;1173756;1174357;1174704;1175106;1175636;1175968	1171149;1171390;1171563;1171933;1172217;1172592;1173036;1173600;1173890;1174460;1174927;1175424;1175855;1176289	-;-;-;-;-;-;-;-;-;-;-;-;-;-	2902	2183	1586	2045	3008	0.064939	5.6012	0.652658	0.795041
CsaV3_5G000150.1	CsaV3_5G000150	mitochondrial import inner membrane translocase subunit TIM22-like	chr5;chr5;chr5;chr5;chr5;chr5	75640;85062;85218;85524;89097;89330	84976;85124;85366;85650;89212;90027	-;-;-;-;-;-	10490	4586.5	3999.5	5019.5	5675	-0.0231965	6.75843	0.894252	0.954016
CsaV3_5G006650.1	CsaV3_5G006650	splicing factor 3B subunit 3-like	chr5;chr5;chr5;chr5	4468151;4468880;4469341;4470240	4468784;4469034;4469832;4473703	-;-;-;-	4745	2200	1766	1745	2623	-0.228961	5.53932	0.104656	0.228522
CsaV3_5G002640.1	CsaV3_5G002640	AP complex subunit beta	chr5;chr5;chr5;chr5;chr5;chr5;chr5;chr5;chr5;chr5;chr5;chr5;chr5;chr5;chr5	1610588;1611385;1612457;1612737;1613875;1614119;1614400;1614585;1614893;1615045;1615596;1615953;1616639;1616901;1618307	1610791;1611582;1612570;1612987;1614010;1614298;1614492;1614796;1614956;1615224;1615688;1616353;1616828;1617104;1618606	+;+;+;+;+;+;+;+;+;+;+;+;+;+;+	2820	3975	3440	2913	4962	-0.302797	6.41413	0.0668971	0.163612
CsaV3_5G005360.1	CsaV3_5G005360	ADP-ribosylation factor-like	chr5;chr5;chr5;chr5;chr5;chr5;chr5;chr5	3426345;3427023;3429077;3429220;3430630;3432919;3434726;3434940	3426931;3427224;3429142;3429279;3430745;3433009;3434817;3435120	-;-;-;-;-;-;-;-	1395	1671	1380	1527	1879	-0.187949	5.18286	0.206277	0.373709
CsaV3_5G002170.1	CsaV3_5G002170	Protein kinase family protein	chr5;chr5;chr5	1299747;1300594;1302850	1300504;1302654;1302867	-;-;-	2837	0	6	4	12	0.907936	-2.59809	0.43301	0.616977
CsaV3_5G001480.1	CsaV3_5G001480	protein DMR6-LIKE OXYGENASE 2-like	chr5;chr5;chr5;chr5	825128;826308;826754;827311	825474;826555;827075;827971	+;+;+;+	1578	1536	1299	21661	24547	3.68924	7.96607	1.20933e-80	5.93055e-78
CsaV3_5G000270.1	CsaV3_5G000270	UDP-N-acetylmuramate--L-alanine ligase	chr5;chr5;chr5	121858;122373;123806	122174;122716;125967	+;+;+	2823	1667.5	1308	1468.5	1854.5	-0.18656	5.14335	0.202643	0.369154
CsaV3_5G003810.1	CsaV3_5G003810	Cytochrome P450, putative	chr5;chr5	2460063;2461954	2460892;2463102	-;-	1979	448	268	502	711	0.419814	3.39168	0.0420122	0.114683
CsaV3_5G005480.1	CsaV3_5G005480	MYB transcription factor	chr5;chr5	3543072;3544099	3543821;3544449	-;-	1101	0	0	4	2
CsaV3_5G001260.1	CsaV3_5G001260	Uncharacterised conserved protein (UCP012943)	chr5;chr5;chr5;chr5	639343;640262;641076;641353	640056;640355;641265;643635	-;-;-;-	3281	2223	1710	2647.5	3126	0.21804	5.74767	0.152186	0.30102
CsaV3_5G006560.1	CsaV3_5G006560	coiled-coil domain-containing protein 18 isoform X2	chr5;chr5;chr5;chr5;chr5;chr5;chr5;chr5;chr5;chr5;chr5;chr5;chr5;chr5;chr5;chr5;chr5;chr5	4381245;4382286;4383090;4384142;4384682;4385796;4386948;4387806;4388033;4388841;4390195;4390698;4390898;4391199;4391387;4391534;4392730;4393070	4381569;4382507;4383185;4384194;4384778;4385869;4387065;4387916;4388109;4388907;4390260;4390805;4391028;4391265;4391454;4391624;4392800;4394016	+;+;+;+;+;+;+;+;+;+;+;+;+;+;+;+;+;+	2789	1826	1492	1748	2312	-0.0632842	5.3626	0.660838	0.800155
CsaV3_5G006310.1	CsaV3_5G006310	Nuclear transcription factor Y subunit B	chr5;chr5;chr5;chr5;chr5;chr5	4179690;4181729;4181898;4182121;4182367;4182603	4180253;4181770;4181981;4182126;4182496;4183598	-;-;-;-;-;-	1822	302	221	198	332	-0.35312	2.56068	0.13387	0.274134
CsaV3_5G000090.1	CsaV3_5G000090	two-component response regulator-like APRR5	chr5;chr5;chr5;chr5;chr5;chr5;chr5;chr5	54545;55601;55869;56100;56731;56988;58036;58903	54803;55762;55999;56237;56890;57330;58810;59025	+;+;+;+;+;+;+;+	2091	2321	2059	3282	5912	0.671473	6.17553	6.91025e-05	0.000479319
CsaV3_5G001560.1	CsaV3_5G001560	Starch synthase, chloroplastic/amyloplastic	chr5;chr5;chr5;chr5;chr5;chr5;chr5;chr5;chr5;chr5;chr5;chr5;chr5;chr5	862504;863528;863979;864160;864343;864873;865114;865318;865521;865845;866102;866455;866670;866909	863092;863888;864059;864258;864432;864936;865214;865427;865764;866021;866293;866541;866798;867879	+;+;+;+;+;+;+;+;+;+;+;+;+;+	3295	10889	8530	13185	17631	0.314111	8.10398	0.0527454	0.136552
CsaV3_5G000980.1	CsaV3_5G000980	Membrane-associated kinase regulator, putative	chr5;chr5;chr5	490886;492582;492766	492217;492659;493333	+;+;+	1978	589	416	566	613	-0.0906653	3.61862	0.665101	0.803265
CsaV3_5G002320.1	CsaV3_5G002320	Cellulase (glycosyl hydrolase family 5) protein	chr5;chr5	1413591;1413915	1413803;1414064	-;-	363	0	0	0	0
CsaV3_5G001120.1	CsaV3_5G001120	scarecrow-like protein 8	chr5	556639	559751	-	3113	1829	1679	1303	1421	-0.705625	5.17257	2.4846e-05	0.000191204
CsaV3_5G006070.1	CsaV3_5G006070	E3 ubiquitin ligase BIG BROTHER-related	chr5;chr5;chr5;chr5;chr5;chr5;chr5	3992721;3993725;3993919;3994111;3997819;3997962;3999125	3993276;3993833;3994040;3994152;3997859;3998298;3999737	-;-;-;-;-;-;-	1820	2300	1822	2015	2836	-0.124495	5.64315	0.377829	0.565158
CsaV3_5G004650.1	CsaV3_5G004650	Cytochrome p450	chr5;chr5;chr5;chr5	3021204;3021655;3022666;3024032	3021327;3021884;3023310;3024466	+;+;+;+	1434	59	54	68	135	0.442321	0.812593	0.222773	0.394611
CsaV3_5G003140.1	CsaV3_5G003140	Thaumatin-like protein	chr5;chr5	1961108;1961759	1961664;1962482	-;-	1281	14	30	6	18	-1.33486	-1.22671	0.0465017	0.123752
CsaV3_5G004520.1	CsaV3_5G004520	Unknown protein	chr5;chr5	2974725;2974901	2974784;2975029	+;+	189	1	0	0	0
CsaV3_5G005280.1	CsaV3_5G005280	rubredoxin family protein	chr5;chr5;chr5;chr5;chr5;chr5	3383330;3384417;3384587;3385533;3386980;3387272	3383769;3384485;3384668;3385699;3387198;3387788	-;-;-;-;-;-	1494	2463	1292	2737	4829	0.65583	5.90308	0.000963105	0.00499796
CsaV3_5G000790.1	CsaV3_5G000790	Hexosyltransferase	chr5;chr5;chr5;chr5;chr5;chr5;chr5;chr5;chr5;chr5;chr5;chr5	390326;391070;391271;391551;391700;392397;392663;392831;393115;393389;394316;394471	390950;391182;391342;391601;391787;392520;392735;392894;393299;393438;394379;394917	-;-;-;-;-;-;-;-;-;-;-;-	1956	1207	1123	1352	1598	-0.0106852	4.88946	0.950714	0.98586
CsaV3_5G000640.1	CsaV3_5G000640	ATP-dependent zinc metalloprotease FTSH protein	chr5;chr5;chr5;chr5;chr5;chr5;chr5;chr5;chr5;chr5;chr5;chr5;chr5;chr5;chr5;chr5;chr5	324043;324706;324848;325018;325409;325653;326044;326203;326457;327136;328045;329608;330274;330512;330731;330972;331894	324570;324759;324937;325299;325557;325782;326124;326328;326514;327197;328095;329727;330397;330597;330823;331125;332954	-;-;-;-;-;-;-;-;-;-;-;-;-;-;-;-;-	3249	6747	5148	5991.5	9251	-0.0100115	7.22424	0.950847	0.985895
CsaV3_5G003050.1	CsaV3_5G003050	Unknown protein	chr5	1933962	1934888	+	927	4	6	12	2	0.229156	-2.4825	0.901454	0.958787
CsaV3_5G002100.1	CsaV3_5G002100	Unknown protein	chr5;chr5	1267481;1268081	1267788;1268759	-;-	987	705.25	739	688	601	-0.488942	3.98934	0.039284	0.108458
CsaV3_5G006860.1	CsaV3_5G006860	F-box protein	chr5;chr5;chr5	4584262;4584847;4585326	4584722;4584996;4586198	-;-;-	1484	16	12	16	8	-0.501192	-1.57175	0.489113	0.667996
CsaV3_5G006390.1	CsaV3_5G006390	Adenylate kinase subfamily	chr5;chr5;chr5;chr5	4248690;4250054;4250588;4251292	4249315;4250194;4250860;4251985	+;+;+;+	1734	2568	2206	1523	2068	-0.772359	5.58643	7.99117e-08	9.55822e-07
CsaV3_5G000570.1	CsaV3_5G000570	Succinate dehydrogenase assembly factor 4 like	chr5	282927	284633	+	1707	491	448	510	572	-0.13954	3.51605	0.496617	0.674259
CsaV3_5G004320.1	CsaV3_5G004320	Oxidoreductase family protein	chr5;chr5;chr5;chr5;chr5;chr5;chr5;chr5	2867796;2868336;2869359;2870261;2870499;2870936;2871189;2871637	2868120;2868626;2869529;2870425;2870663;2871070;2871286;2872158	+;+;+;+;+;+;+;+	1872	2703	2055	3614	4346	0.40554	6.12507	0.00855205	0.0317481
CsaV3_5G006920.1	CsaV3_5G006920	Unknown protein	chr5;chr5;chr5;chr5	4609314;4610290;4611101;4611779	4609572;4610432;4611207;4612052	+;+;+;+	783	46	42	69	76	0.375867	0.416164	0.335177	0.52339
CsaV3_5G003370.1	CsaV3_5G003370	protein STAY-GREEN, chloroplastic-like	chr5;chr5;chr5;chr5	2152767;2154107;2154770;2155186	2153914;2154280;2154937;2155983	+;+;+;+	2288	2945	2461	2162	2338	-0.596321	5.83148	0.000287244	0.00171056
CsaV3_5G006660.1	CsaV3_5G006660	Dirigent protein	chr5;chr5	4473341;4475119	4473441;4475851	+;+	834	4	3	1	5
CsaV3_5G003720.1	CsaV3_5G003720	IRK-interacting protein	chr5;chr5	2414868;2416914	2416831;2417473	-;-	2524	1229.5	1090	1172	1448	-0.177019	4.79843	0.254152	0.433148
CsaV3_5G005490.1	CsaV3_5G005490	CDGSH iron-sulfur domain-containing protein 2	chr5;chr5	3550401;3550985	3550799;3551441	+;+	856	468	247	565	836	0.633535	3.50751	0.00415664	0.0174582
CsaV3_5G000250.1	CsaV3_5G000250	cytochrome b5	chr5;chr5;chr5	116589;116951;117998	116839;117017;118084	-;-;-	405	2184	1744	1904	2436	-0.204764	5.53649	0.154482	0.303843
CsaV3_5G000550.1	CsaV3_5G000550	Unknown protein	chr5;chr5	278758;278936	278850;279547	+;+	705	304	201	423	507	0.551678	2.97593	0.0126096	0.0436474
CsaV3_5G001020.1	CsaV3_5G001020	Tic22-like	chr5;chr5;chr5;chr5;chr5;chr5;chr5;chr5;chr5	514286;515058;515743;516364;516879;517151;517327;517575;519172	514734;515638;515921;516544;517006;517192;517406;517669;519778	-;-;-;-;-;-;-;-;-	2342	1375	1034	1326	1873	0.0532011	4.95309	0.715357	0.83916
CsaV3_5G002830.1	CsaV3_5G002830	glutamate-cysteine ligase	chr5;chr5;chr5;chr5;chr5;chr5;chr5;chr5;chr5;chr5;chr5;chr5;chr5;chr5;chr5;chr5	1752201;1752378;1753206;1753543;1753855;1754159;1754369;1754517;1754676;1755398;1755597;1755765;1756101;1756795;1756974;1757739	1752211;1752751;1753356;1753650;1753947;1754242;1754437;1754587;1754744;1755491;1755686;1755845;1756193;1756875;1757043;1758781	+;+;+;+;+;+;+;+;+;+;+;+;+;+;+;+	2582	3435	2341	4589	7039	0.651417	6.541	7.2312e-05	0.000498409
CsaV3_5G003130.1	CsaV3_5G003130	Unknown protein	chr5	1959131	1959770	-	640	0	0	2	10	5.38693	-3.19114	0.00773493	0.0292409
CsaV3_5G006210.1	CsaV3_5G006210	Pentatricopeptide repeat	chr5;chr5;chr5	4102862;4104830;4106483	4104720;4105140;4106818	-;-;-	2506	796	773	756	966	-0.229375	4.21755	0.184685	0.345224
CsaV3_5G006960.1	CsaV3_5G006960	WAT1-related protein	chr5;chr5;chr5;chr5	4642890;4643208;4643431;4643668	4643079;4643359;4643592;4644342	-;-;-;-	1179	53	56	79	135	0.576633	0.847266	0.097004	0.215814
CsaV3_5G002700.1	CsaV3_5G002700	Btb/poz domain-containing protein	chr5	1660141	1661571	+	1431	759	580	224	324	-1.64806	3.47459	9.77423e-18	3.3461e-16
CsaV3_5G005930.1	CsaV3_5G005930	Ankyrin repeat-containing protein	chr5;chr5;chr5	3927160;3931009;3931492	3927761;3931264;3931755	+;+;+	1122	0	0	0	0
CsaV3_5G002860.1	CsaV3_5G002860	Lysine-specific demethylase	chr5;chr5;chr5;chr5;chr5;chr5;chr5;chr5;chr5;chr5;chr5;chr5;chr5;chr5;chr5;chr5;chr5;chr5;chr5;chr5;chr5;chr5;chr5;chr5;chr5;chr5;chr5;chr5;chr5;chr5;chr5;chr5;chr5;chr5	1780186;1780386;1785625;1786386;1786668;1786824;1787091;1787332;1788068;1790238;1790474;1790757;1790985;1791904;1792112;1792314;1792649;1792856;1793004;1793254;1793485;1794162;1794849;1795334;1795487;1795719;1796937;1797154;1798272;1798542;1799549;1799720;1799947;1800754	1780295;1781772;1785682;1786508;1786725;1786960;1787249;1787418;1788250;1790390;1790665;1790822;1791080;1791987;1792228;1792521;1792713;1792914;1793135;1793413;1793820;1794344;1794910;1795412;1795636;1795852;1797057;1797227;1798416;1798691;1799644;1799815;1800149;1801358	+;+;+;+;+;+;+;+;+;+;+;+;+;+;+;+;+;+;+;+;+;+;+;+;+;+;+;+;+;+;+;+;+;+	6068	3316	2837	2899	4872	-0.0502415	6.26288	0.756918	0.866917
CsaV3_5G002310.1	CsaV3_5G002310	Cellulase (glycosyl hydrolase family 5) protein	chr5;chr5	1409194;1409882	1409802;1410451	-;-	1179	0	0	0	0
CsaV3_5G002550.1	CsaV3_5G002550	Beta-1,3-N-acetylglucosaminyltransferase lunatic fringe	chr5;chr5;chr5	1543743;1546621;1547263	1545176;1547166;1547597	+;+;+	2315	159	166	112	123	-0.820955	1.70853	0.00641192	0.0249853
CsaV3_5G002680.1	CsaV3_5G002680	Aminopeptidase N	chr5;chr5;chr5;chr5;chr5;chr5;chr5;chr5;chr5;chr5;chr5;chr5;chr5;chr5;chr5;chr5;chr5;chr5	1650582;1651068;1651320;1651557;1651787;1652030;1652523;1652760;1652934;1653122;1653443;1653659;1653778;1653977;1654103;1654254;1654501;1654629	1650659;1651151;1651364;1651697;1651862;1652106;1652636;1652834;1653041;1653334;1653504;1653686;1653864;1654002;1654166;1654334;1654548;1654802	+;+;+;+;+;+;+;+;+;+;+;+;+;+;+;+;+;+	1581	6674.75	4813.25	3503.58	7960.25	-0.411913	6.983	0.0521918	0.135315
CsaV3_5G001980.1	CsaV3_5G001980	ATP-binding cassette, subfamily F, member 3	chr5;chr5;chr5;chr5;chr5;chr5;chr5;chr5;chr5;chr5;chr5;chr5;chr5;chr5;chr5;chr5;chr5;chr5	1176854;1177692;1178166;1179459;1179796;1180329;1180579;1180776;1182177;1182433;1182576;1183204;1183494;1183794;1185547;1185821;1186000;1186209	1177336;1177907;1178355;1179667;1179936;1180457;1180680;1180922;1182239;1182479;1182635;1183286;1183588;1183880;1185634;1185906;1186062;1186695	+;+;+;+;+;+;+;+;+;+;+;+;+;+;+;+;+;+	2776	4388	3584	3611	5195	-0.220994	6.55124	0.156437	0.306897
CsaV3_5G000240.1	CsaV3_5G000240	GTPase-activating protein gyp7-like	chr5;chr5;chr5;chr5;chr5	110338;112274;112499;113776;113977	111205;112409;112548;113829;115862	+;+;+;+;+	2994	2232	1904	2845	4014	0.36423	5.90878	0.0119475	0.0416717
CsaV3_5G000340.1	CsaV3_5G000340	Protein yippee-like	chr5;chr5	160273;160986	160500;161075	-;-	318	1238	963	1649	2062	0.409569	5.01869	0.0056358	0.0224471
CsaV3_5G004730.1	CsaV3_5G004730	Kinesin-like protein	chr5;chr5;chr5;chr5;chr5;chr5;chr5;chr5;chr5;chr5;chr5;chr5;chr5;chr5;chr5;chr5;chr5	3073592;3074125;3074276;3074469;3074592;3074973;3075172;3075325;3075461;3075636;3076281;3076448;3076793;3077096;3077409;3077945;3078698	3073952;3074193;3074297;3074515;3074884;3075080;3075244;3075378;3075520;3075710;3076326;3076698;3077001;3077288;3077609;3078110;3079181	-;-;-;-;-;-;-;-;-;-;-;-;-;-;-;-;-	2712	17	18	16	37	0.184602	-0.924323	0.791234	0.890123
CsaV3_5G005850.1	CsaV3_5G005850	Unknown protein	chr5;chr5	3863213;3863958	3863394;3863982	+;+	207	46	31	16	48	-0.675478	-0.280086	0.171259	0.327223
CsaV3_5G006490.1	CsaV3_5G006490	rho-associated protein kinase 1	chr5;chr5;chr5;chr5;chr5;chr5	4314724;4320192;4321323;4321701;4323750;4324807	4320032;4320557;4321529;4323615;4324176;4324959	-;-;-;-;-;-	8377	1291.5	1056	840.5	1227	-0.549185	4.64553	0.000189402	0.00118021
CsaV3_5G002430.1	CsaV3_5G002430	heavy metal-associated isoprenylated plant protein 3-like	chr5;chr5;chr5	1483491;1484406;1484578	1484300;1484481;1484881	-;-;-	1190	60	38	138	131	1.1505	1.03306	0.00120099	0.00606868
CsaV3_5G003950.1	CsaV3_5G003950	YABBY protein	chr5;chr5;chr5;chr5;chr5;chr5;chr5	2561275;2561871;2562107;2562311;2562805;2563022;2563335	2561603;2561945;2562182;2562359;2562928;2563180;2563717	-;-;-;-;-;-;-	1195	673	651	785	1089	0.128657	4.14939	0.45998	0.642296
CsaV3_5G003280.1	CsaV3_5G003280	Nuclear pore complex protein like	chr5;chr5;chr5;chr5;chr5;chr5;chr5;chr5;chr5	2055334;2056396;2056826;2057248;2057898;2058497;2059857;2060140;2060346	2055815;2056518;2056913;2057479;2057975;2058594;2059982;2060229;2060752	+;+;+;+;+;+;+;+;+	1724	2987	2641	2397	2825	-0.454625	5.95222	0.00369525	0.015837
CsaV3_5G000580.1	CsaV3_5G000580	Spermidine synthase	chr5;chr5;chr5;chr5;chr5;chr5;chr5;chr5;chr5;chr5;chr5	286728;288332;288663;289364;289535;289963;290157;290366;290644;291059;291535	287397;288552;288707;289440;289657;290067;290229;290437;290839;291188;292487	+;+;+;+;+;+;+;+;+;+;+	2665	216	236	210	259	-0.314619	2.39549	0.230911	0.404749
CsaV3_5G005080.1	CsaV3_5G005080	SWR1 complex subunit 2	chr5;chr5;chr5;chr5;chr5;chr5;chr5;chr5;chr5;chr5;chr5;chr5	3283607;3284183;3284583;3284738;3284861;3286155;3286337;3286549;3287375;3287659;3288288;3288579	3284057;3284252;3284654;3284781;3285113;3286230;3286456;3286617;3287417;3287724;3288483;3289222	+;+;+;+;+;+;+;+;+;+;+;+	2104	399	303.5	393	431.5	-0.097812	3.10594	0.665834	0.803803
CsaV3_5G003530.1	CsaV3_5G003530	Sugar phosphate transporter domain containing protein	chr5	2250983	2253170	+	2188	2213	1772	2189	2466	-0.109123	5.60287	0.489019	0.667914
CsaV3_5G001850.1	CsaV3_5G001850	cytochrome b561 and DOMON domain-containing protein At3g61750-like	chr5;chr5;chr5;chr5	1079875;1080949;1081626;1081987	1080531;1081348;1081915;1082612	+;+;+;+	1973	44	35	29	56	-0.280046	-0.0723406	0.50543	0.681457
CsaV3_5G001580.1	CsaV3_5G001580	Ubiquitin carboxyl-terminal hydrolase	chr5;chr5;chr5;chr5;chr5;chr5;chr5;chr5;chr5;chr5;chr5;chr5;chr5	870602;874200;874613;875728;876016;876587;877914;878172;879467;879663;879829;880556;881106	874058;874470;875161;875876;876273;876757;878051;878552;879562;879722;879973;880813;881652	-;-;-;-;-;-;-;-;-;-;-;-;-	6480	4035	3333	2796.5	4129.5	-0.457834	6.33377	0.00318331	0.0139384
CsaV3_5G005000.1	CsaV3_5G005000	Peroxidase	chr5;chr5;chr5;chr5	3226466;3226876;3227209;3228010	3226770;3227070;3227374;3228627	+;+;+;+	1284	178	156	79	129	-1.06259	1.65147	0.000169411	0.00106786
CsaV3_5G004090.1	CsaV3_5G004090	14 kDa proline-rich protein DC2.15-like	chr5	2715997	2716598	+	602	0	0	0	0
CsaV3_5G005790.1	CsaV3_5G005790	Cytochrome P450	chr5;chr5	3800743;3801351	3801171;3801818	+;+	897	0	0	0	0
CsaV3_5G004030.1	CsaV3_5G004030	Zinc finger (C2H2 type) family protein, putative	chr5	2635203	2637092	-	1890	787	692	305	456	-1.332	3.71299	4.04019e-13	9.21539e-12
CsaV3_5G005680.1	CsaV3_5G005680	Pollen allergen Ole e 1 family	chr5;chr5	3740263;3741090	3741006;3741403	-;-	1058	4	0	14	8	2.14746	-2.41281	0.017296	0.0564992
CsaV3_5G004800.1	CsaV3_5G004800	protein NRT1/ PTR FAMILY 5.10-like	chr5;chr5;chr5;chr5	3109614;3109797;3110267;3110971	3109722;3110014;3110814;3111793	+;+;+;+	1698	1562	1334	1543	2274	0.0277469	5.21517	0.850639	0.927659
CsaV3_5G000280.1	CsaV3_5G000280	WD repeat-containing protein 44	chr5;chr5;chr5;chr5;chr5;chr5;chr5	125300;126085;126307;127011;127153;127431;127612	125832;126178;126389;127062;127310;127521;128763	-;-;-;-;-;-;-	2163	529.5	377	309.5	566.5	-0.429594	3.31487	0.0400783	0.11031
CsaV3_5G004640.1	CsaV3_5G004640	CoA ligase	chr5;chr5;chr5;chr5;chr5	3013509;3014247;3014425;3015557;3016364	3014022;3014350;3015481;3015990;3016521	-;-;-;-;-	2267	6919	6287	6477	9434	-0.10595	7.34223	0.518815	0.692939
CsaV3_5G000750.1	CsaV3_5G000750	Unknown protein	chr5;chr5;chr5	378306;379602;379854	378315;379718;379984	-;-;-	258	0	0	1	4
CsaV3_5G001750.1	CsaV3_5G001750	Oligopeptide transporter, putative	chr5;chr5;chr5;chr5;chr5;chr5	1005477;1006161;1007010;1009548;1009735;1010366	1006082;1006599;1007579;1009645;1010255;1010405	-;-;-;-;-;-	2274	1052	537	618	841	-0.445697	4.09141	0.0362009	0.101805
CsaV3_5G000620.1	CsaV3_5G000620	Abscisic acid receptor like	chr5;chr5;chr5;chr5;chr5	319763;320106;321172;322039;324378	319907;320376;321387;323394;324420	+;+;+;+;+	2031	1010	805.5	852	1045.5	-0.280563	4.38949	0.0772681	0.182569
CsaV3_5G002180.1	CsaV3_5G002180	Cytoplasmic tRNA 2-thiolation protein 1	chr5;chr5	1306742;1308223	1306983;1308289	+;+	309	175	87	130	161	-0.163465	1.63671	0.624078	0.773289
CsaV3_5G001910.1	CsaV3_5G001910	Auxin response factor	chr5;chr5;chr5;chr5;chr5;chr5;chr5;chr5;chr5;chr5;chr5;chr5;chr5;chr5;chr5	1127742;1128627;1128828;1129202;1129643;1129785;1130034;1130297;1132399;1132637;1132848;1133010;1133295;1134010;1134289	1128458;1128744;1128943;1129297;1129699;1129937;1130118;1130387;1132563;1132750;1132920;1133154;1133899;1134197;1136518	+;+;+;+;+;+;+;+;+;+;+;+;+;+;+	4953	4738	4018.5	4760	6888.5	0.0433905	6.81792	0.7853	0.885465
CsaV3_5G001190.1	CsaV3_5G001190	Unknown protein	chr5;chr5;chr5	603774;605745;605988	603838;605908;606031	-;-;-	273	104	100	106	109	-0.264452	1.27067	0.413971	0.599339
CsaV3_5G002950.1	CsaV3_5G002950	RNA-binding protein NOB1	chr5;chr5;chr5;chr5;chr5	1856096;1857252;1858663;1859001;1859240	1856573;1858344;1858831;1859120;1859659	+;+;+;+;+	2280	1806	1605	1526	2014	-0.307191	5.2946	0.036437	0.102326
CsaV3_5G005960.1	CsaV3_5G005960	monocopper oxidase-like protein SKU5	chr5;chr5;chr5;chr5;chr5;chr5;chr5;chr5;chr5	3941356;3942565;3942817;3943167;3943662;3944516;3944981;3945701;3946016	3941805;3942674;3943087;3943305;3944028;3944881;3945059;3945900;3946304	+;+;+;+;+;+;+;+;+	2271	56	57	59	85	-0.026788	0.557069	0.97423	0.999154
CsaV3_5G001130.1	CsaV3_5G001130	embryo defective 1923	chr5;chr5	573070;574914	573711;575801	+;+	1530	1136	799	1472	1920	0.468095	4.85934	0.00200575	0.00939428
CsaV3_5G006740.1	CsaV3_5G006740	Small ubiquitin-related modifier like	chr5;chr5;chr5;chr5;chr5;chr5;chr5;chr5	4542958;4543917;4544293;4544559;4544803;4545637;4545689;4546272	4543125;4544145;4544435;4544638;4544884;4545665;4545785;4546712	-;-;-;-;-;-;-;-	1269	21	25	30	39	0.210986	-0.553174	0.697852	0.827184
CsaV3_5G001370.1	CsaV3_5G001370	Tumor necrosis factor receptor family protein	chr5;chr5	741229;744573	741752;745500	+;+	1452	204	134	346	412	0.83621	2.57872	0.00055601	0.00307838
CsaV3_5G003030.1	CsaV3_5G003030	remorin isoform X1	chr5;chr5;chr5;chr5;chr5	1907702;1909747;1909940;1910389;1910575	1908344;1909791;1910027;1910470;1910983	+;+;+;+;+	1267	6	0	0	5
CsaV3_5G003340.1	CsaV3_5G003340	Homeobox protein knotted-1, putative	chr5;chr5;chr5;chr5;chr5	2116274;2116729;2117007;2119376;2119615	2116645;2116860;2117197;2119496;2120560	-;-;-;-;-	1762	1541	1318	1296	1491	-0.378361	5.00579	0.0166829	0.0548069
CsaV3_5G000480.1	CsaV3_5G000480	protein DEFECTIVE IN MERISTEM SILENCING 3	chr5;chr5;chr5;chr5;chr5;chr5;chr5;chr5	221495;221737;222060;222688;223218;223537;224330;225586	221518;221880;222174;222925;223409;223857;224555;225627	+;+;+;+;+;+;+;+	1302	606	527	818	1042	0.360376	4.04356	0.0355336	0.100193
CsaV3_5G005450.1	CsaV3_5G005450	Ribosomal protein S20	chr5;chr5;chr5;chr5	3520874;3521159;3521670;3522341	3521059;3521287;3521783;3523035	+;+;+;+	1124	7101	5196	7860	8396	0.0840856	7.31651	0.642057	0.78726
CsaV3_5G004250.1	CsaV3_5G004250	WAT1-related protein	chr5;chr5;chr5;chr5;chr5;chr5;chr5	2818496;2818921;2819158;2819423;2819810;2820052;2820791	2818732;2819072;2819319;2819672;2819926;2820117;2821499	-;-;-;-;-;-;-	1693	52	39	68	73	0.300552	0.41054	0.427232	0.611851
CsaV3_5G001900.1	CsaV3_5G001900	B2 protein-like	chr5;chr5;chr5;chr5	1109446;1111810;1112019;1112967	1111646;1111893;1112842;1113432	-;-;-;-	3575	2053.5	1525	4746.5	7658	1.42231	6.37554	2.84506e-18	1.01471e-16
CsaV3_5G002470.1	CsaV3_5G002470	Monodehydroascorbate reductase	chr5;chr5;chr5;chr5;chr5;chr5;chr5;chr5;chr5;chr5;chr5;chr5;chr5;chr5;chr5;chr5;chr5	1496763;1497524;1497661;1497804;1497984;1498174;1498674;1499213;1499437;1500531;1500745;1500949;1501682;1501916;1502118;1502299;1502555	1496897;1497564;1497723;1497892;1498078;1498245;1498754;1499302;1499538;1500620;1500829;1501067;1501753;1501993;1502217;1502479;1502564	-;-;-;-;-;-;-;-;-;-;-;-;-;-;-;-;-	1503	2420	2341	1889	2758	-0.414598	5.73497	0.00687035	0.0264408
CsaV3_5G001610.1	CsaV3_5G001610	Electron transporter	chr5;chr5	926271;927384	927112;928167	-;-	1626	2	0	0	2
CsaV3_5G006670.1	CsaV3_5G006670	Dirigent protein	chr5;chr5	4478159;4478645	4478431;4479857	+;+	1486	0	0	0	0
CsaV3_5G004000.1	CsaV3_5G004000	PLATZ transcription factor family protein, putative	chr5;chr5;chr5;chr5	2606992;2607929;2608107;2609052	2607369;2608003;2608304;2609507	+;+;+;+	1107	4	0	4	2
CsaV3_5G003660.1	CsaV3_5G003660	ATP-dependent Clp protease proteolytic subunit	chr5;chr5;chr5;chr5;chr5;chr5;chr5;chr5;chr5	2356303;2357066;2357269;2357590;2357852;2358323;2359808;2359989;2360120	2356754;2357161;2357337;2357706;2357989;2358443;2359880;2360032;2360341	-;-;-;-;-;-;-;-;-	1332	4015	2779	3934	5693	0.150757	6.49123	0.347496	0.53614
CsaV3_5G004490.1	CsaV3_5G004490	Palmitoyl-protein thioesterase 1	chr5;chr5;chr5;chr5;chr5;chr5;chr5;chr5;chr5;chr5;chr5;chr5	2962209;2962964;2963158;2963365;2963551;2963728;2963885;2964272;2964413;2964517;2965249;2965810	2962418;2963056;2963280;2963403;2963616;2963790;2963935;2964325;2964433;2964568;2965333;2965903	-;-;-;-;-;-;-;-;-;-;-;-	951	936	764	850.5	1144.5	-0.125732	4.36872	0.415855	0.601225
CsaV3_5G002260.1	CsaV3_5G002260	Unknown protein	chr5	1368833	1369027	-	195	16.5	8.5	18	31.5	0.620376	-1.14798	0.279481	0.462408
CsaV3_5G006600.1	CsaV3_5G006600	3-ketoacyl-CoA synthase	chr5;chr5;chr5	4407928;4408557;4409452	4408310;4408935;4410459	-;-;-	1770	0	0	0	0
CsaV3_5G005770.1	CsaV3_5G005770	Unknown protein	chr5;chr5;chr5	3795781;3796211;3796696	3795895;3796285;3796988	+;+;+	483	42	61	59	47	-0.299518	0.303695	0.53751	0.708113
CsaV3_5G000600.1	CsaV3_5G000600	Unknown protein	chr5;chr5	304014;304766	304106;304825	+;+	153	17	12	20	22	0.19653	-1.19251	0.749608	0.861867
CsaV3_5G004230.1	CsaV3_5G004230	Polyadenylate-binding protein	chr5;chr5;chr5;chr5;chr5;chr5;chr5;chr5;chr5;chr5	2804406;2805036;2805207;2805411;2806414;2806760;2806967;2807722;2808779;2809127	2804927;2805136;2805319;2805566;2806510;2806890;2807040;2808205;2809015;2809716	-;-;-;-;-;-;-;-;-;-	2505	1890	1691	1969	2822	0.0488979	5.53565	0.738116	0.854362
CsaV3_5G000800.1	CsaV3_5G000800	ATP-dependent RNA helicase	chr5;chr5;chr5;chr5;chr5;chr5;chr5;chr5;chr5;chr5;chr5;chr5;chr5;chr5	395605;396273;396999;397237;397934;398435;398597;398938;399064;399656;400204;400612;400821;401420	395955;396422;397122;397306;397996;398509;398716;398979;399138;399802;400341;400723;400909;402070	+;+;+;+;+;+;+;+;+;+;+;+;+;+	2207	2031	1602	1788	2244	-0.195106	5.42752	0.180693	0.340291
CsaV3_5G003590.1	CsaV3_5G003590	Zinc finger A20 and AN1 domain-containing stress-associated protein	chr5;chr5	2277983;2279001	2278538;2280127	+;+	1683	3862	3298	3061	3933	-0.388121	6.32507	0.0143219	0.0484209
CsaV3_5G005780.1	CsaV3_5G005780	protein ROOT PRIMORDIUM DEFECTIVE 1	chr5	3797483	3798871	-	1389	244	201	102	156	-1.15582	2.02936	8.59941e-06	7.31509e-05
CsaV3_5G000780.1	CsaV3_5G000780	Proline-rich cell wall-like protein	chr5;chr5;chr5;chr5;chr5	386629;387236;387417;387995;389078	387085;387288;387581;388096;389754	+;+;+;+;+	1454	1365	1011	960	1242	-0.454446	4.69507	0.00248831	0.0113066
CsaV3_5G000140.1	CsaV3_5G000140	Membrane-bound transcription factor site-2 protease like	chr5;chr5;chr5;chr5;chr5;chr5;chr5;chr5;chr5	75474;75832;77400;77626;77925;78213;78397;78960;82199	75661;75898;77504;77729;78072;78293;78864;79259;82363	+;+;+;+;+;+;+;+;+	1626	377.5	325.5	411.5	562	0.107489	3.21962	0.592003	0.750085
CsaV3_5G002540.1	CsaV3_5G002540	Nuclear transport factor 2 (NTF2) family protein	chr5;chr5;chr5;chr5;chr5;chr5	1537788;1538534;1538750;1538891;1539057;1539271	1538440;1538588;1538801;1538969;1539171;1539677	-;-;-;-;-;-	1361	2	6	10	6	0.6457	-2.49088	0.569164	0.732977
CsaV3_5G003200.1	CsaV3_5G003200	hapless 2	chr5;chr5;chr5;chr5;chr5;chr5;chr5;chr5;chr5;chr5;chr5;chr5;chr5;chr5;chr5;chr5;chr5	1989234;1989492;1989788;1990133;1990276;1990779;1990963;1991261;1991536;1991698;1992051;1992288;1992399;1992592;1992765;1993192;1993643	1989410;1989635;1989876;1990190;1990328;1990857;1991097;1991455;1991616;1991798;1992168;1992320;1992492;1992680;1992880;1993429;1993771	+;+;+;+;+;+;+;+;+;+;+;+;+;+;+;+;+	1929	31	14	11	44	-0.123765	-0.766009	0.875771	0.942251
CsaV3_5G003190.1	CsaV3_5G003190	protein IQ-DOMAIN 14 isoform X1	chr5;chr5;chr5	1981018;1983556;1985556	1983480;1983759;1986144	-;-;-	3256	3209	2572.5	5111.5	6363.5	0.643781	6.5507	6.34477e-05	0.000444324
CsaV3_5G000160.1	CsaV3_5G000160	Protein RESPONSE TO LOW SULFUR like	chr5	83749	84054	+	306	356	256	140	148	-1.41072	2.40321	6.32176e-08	7.64155e-07
CsaV3_5G001470.1	CsaV3_5G001470	mitochondrial import inner membrane translocase subunit Tim13	chr5;chr5;chr5	813425;813900;816179	813527;814163;816735	+;+;+	924	880	731	717	946	-0.309848	4.20703	0.0551856	0.141284
CsaV3_5G004550.1	CsaV3_5G004550	Disease resistance protein	chr5	2982032	2983540	-	1509	156	98	209	276	0.594648	2.01956	0.026165	0.0786352
CsaV3_5G004880.1	CsaV3_5G004880	WD repeat-containing WRAP73	chr5;chr5;chr5;chr5;chr5;chr5	3165490;3166750;3167994;3168310;3168914;3169530	3165859;3167238;3168215;3168367;3169024;3170302	+;+;+;+;+;+	2023	146	128	194	220	0.252244	1.94911	0.35664	0.544898
CsaV3_5G006130.1	CsaV3_5G006130	Unknown protein	chr5;chr5	4026863;4027100	4027013;4027188	-;-	240	8	1	13	18	1.44072	-1.92799	0.0615551	0.153661
CsaV3_5G000350.1	CsaV3_5G000350	Molybdate-anion transporter, Major facilitator superfamily domain protein	chr5;chr5;chr5;chr5;chr5;chr5;chr5;chr5	162609;162933;163202;163512;164048;165052;165319;166182	162667;163035;163417;163777;164318;165220;165463;166332	-;-;-;-;-;-;-;-	1380	7332	5944	3958	5861	-0.802652	7.04605	5.08885e-07	5.34956e-06
CsaV3_5G006080.1	CsaV3_5G006080	BTB/POZ domain protein	chr5;chr5;chr5	4002869;4003596;4005489	4003467;4004154;4006130	-;-;-	1800	0	8	4	0
CsaV3_5G004040.1	CsaV3_5G004040	Oxysterol-binding protein	chr5;chr5;chr5;chr5;chr5;chr5;chr5;chr5;chr5;chr5;chr5;chr5	2663368;2664672;2665602;2666665;2667460;2667938;2668180;2668643;2668872;2669239;2669446;2670805	2664331;2664724;2665961;2666761;2667848;2668093;2668347;2668783;2669090;2669352;2669635;2671331	+;+;+;+;+;+;+;+;+;+;+;+	3378	3821	2795	2487	3639	-0.468773	6.16415	0.00190717	0.00900388
CsaV3_5G001270.1	CsaV3_5G001270	Phospholipase-like protein	chr5;chr5;chr5;chr5;chr5	641718;642715;643522;643757;644345	641740;643441;643668;644269;644847	+;+;+;+;+	1913	63	60	102.5	146	0.64237	1.04867	0.0476178	0.126089
CsaV3_5G004710.1	CsaV3_5G004710	Sn1-specific diacylglycerol lipase alpha	chr5;chr5;chr5;chr5;chr5;chr5	3065523;3066418;3067533;3067828;3068289;3069063	3065769;3067152;3067591;3067956;3068424;3069764	+;+;+;+;+;+	2008	347	288	450	653	0.430344	3.24852	0.0274725	0.0815281
CsaV3_5G003380.1	CsaV3_5G003380	Protein FIZZY-RELATED like	chr5;chr5;chr5;chr5;chr5;chr5;chr5;chr5;chr5;chr5	2158867;2159629;2159829;2159978;2160588;2160874;2161179;2161537;2161856;2162085	2159307;2159697;2159891;2160079;2160782;2160936;2161358;2161641;2161978;2162801	-;-;-;-;-;-;-;-;-;-	2058	2605	2164	1034	1463	-1.2972	5.40909	1.70473e-19	6.56974e-18
CsaV3_5G003100.1	CsaV3_5G003100	Unknown protein	chr5	1951210	1951452	-	243	0	0	0	0
CsaV3_5G005580.1	CsaV3_5G005580	Fructokinase-2	chr5;chr5;chr5;chr5;chr5;chr5;chr5	3642486;3643604;3644020;3644322;3644615;3644976;3645191	3642834;3643821;3644232;3644519;3644755;3645092;3645677	+;+;+;+;+;+;+	1723	161	114	187	308	0.478444	2.07155	0.0664197	0.162678
CsaV3_5G000990.1	CsaV3_5G000990	trafficking protein particle complex subunit 1	chr5;chr5;chr5;chr5;chr5;chr5;chr5	494629;495288;496138;496837;497232;497928;498287	495192;495348;496256;496951;497460;498136;498287	-;-;-;-;-;-;-	1298	1358	976	1439	2019	0.215309	4.98914	0.141865	0.285945
CsaV3_5G002440.1	CsaV3_5G002440	heavy metal-associated isoprenylated plant protein 3	chr5;chr5;chr5	1487722;1488405;1488603	1488281;1488480;1489069	-;-;-	1103	258	154	492	531	1.00207	2.96257	3.4594e-05	0.000258218
CsaV3_5G005590.1	CsaV3_5G005590	LOW protein: M-phase inducer phosphatase-like protein	chr5;chr5;chr5;chr5	3650802;3651592;3651777;3653340	3651283;3651680;3652457;3653860	+;+;+;+	1773	0	0	4	0
CsaV3_5G005670.1	CsaV3_5G005670	serine/threonine-protein kinase minibrain isoform X2	chr5;chr5;chr5;chr5;chr5;chr5;chr5;chr5;chr5;chr5;chr5;chr5;chr5;chr5;chr5;chr5;chr5;chr5	3723386;3726711;3728330;3729546;3729740;3729902;3730086;3730239;3731466;3732790;3733198;3733464;3733659;3734289;3734493;3737119;3737923;3738337	3724248;3726910;3728483;3729655;3729809;3729984;3730164;3730279;3731588;3732937;3733312;3733546;3733733;3734366;3735289;3737268;3738224;3739066	+;+;+;+;+;+;+;+;+;+;+;+;+;+;+;+;+;+	4201	5523	4967	4211	7139	-0.278712	6.92852	0.100366	0.221383
CsaV3_5G005860.1	CsaV3_5G005860	Transcriptional corepressor SEUSS	chr5;chr5;chr5;chr5;chr5;chr5;chr5;chr5;chr5	3864305;3865439;3865729;3868354;3868660;3869224;3869792;3869996;3870364	3865228;3865570;3865777;3868568;3868728;3869324;3869885;3870065;3871304	+;+;+;+;+;+;+;+;+	2595	2327	1968	1354	1994	-0.729174	5.44868	3.00409e-07	3.25751e-06
CsaV3_5G003900.1	CsaV3_5G003900	Elongation factor G	chr5;chr5;chr5;chr5	2518635;2519607;2521144;2521785	2519142;2521021;2521656;2522540	+;+;+;+	3192	2065	1222	2303	3930	0.563007	5.66446	0.00122544	0.00617317
CsaV3_5G003750.1	CsaV3_5G003750	S-acyltransferase	chr5;chr5;chr5;chr5;chr5;chr5;chr5	2423673;2424809;2425167;2425683;2425887;2426074;2426820	2424224;2425055;2425258;2425806;2425972;2426139;2427404	+;+;+;+;+;+;+	1752	2229	1821	1551	2213	-0.469084	5.46509	0.000843648	0.00445344
CsaV3_5G005210.1	CsaV3_5G005210	Unknown protein	chr5;chr5	3345676;3346885	3346293;3347379	-;-	1113	465	350	976	841	0.859565	3.86083	0.000207037	0.00127592
CsaV3_5G004130.1	CsaV3_5G004130	14 kDa proline-rich protein DC2.15-like	chr5;chr5	2732397;2734177	2732651;2734260	+;+	339	0	0	0	0
CsaV3_5G002520.1	CsaV3_5G002520	Beta-carotene hydroxylase	chr5;chr5;chr5;chr5;chr5;chr5;chr5	1528968;1530810;1530972;1531130;1531726;1532079;1532335	1529695;1530869;1531043;1531264;1531851;1532135;1532711	+;+;+;+;+;+;+	1555	35	21	29	53	0.181165	-0.322688	0.725752	0.84664
CsaV3_5G006360.1	CsaV3_5G006360	Unknown protein	chr5;chr5	4230198;4230312	4230227;4230434	-;-	153	0	0	0	0
CsaV3_5G003520.1	CsaV3_5G003520	Cytochrome P450, putative	chr5;chr5	2246079;2247957	2246816;2249642	-;-	2424	25.5	11	26	39	0.491375	-0.738405	0.329992	0.517726
CsaV3_5G006480.1	CsaV3_5G006480	Nitrilase-like protein 1	chr5;chr5;chr5;chr5;chr5;chr5;chr5;chr5;chr5	4314590;4315675;4316081;4316418;4316679;4316868;4317101;4318278;4318971	4314924;4315811;4316209;4316476;4316791;4316960;4317203;4318360;4319506	+;+;+;+;+;+;+;+;+	1588	576.5	499	511.5	717	-0.173558	3.69105	0.335213	0.523405
CsaV3_5G001600.1	CsaV3_5G001600	NAC domain-containing protein, putative	chr5;chr5;chr5	913416;913886;914253	913782;914154;915221	+;+;+	1605	6	4	2	0	-2.48343	-3.16542	0.0556604	0.14224
CsaV3_5G006890.1	CsaV3_5G006890	Pentatricopeptide repeat-containing protein	chr5;chr5	4595689;4595969	4595829;4596043	-;-	216	9	5	7	10	-0.068485	-2.21289	1	1
CsaV3_5G000630.1	CsaV3_5G000630	Unknown protein	chr5	322665	322874	-	210	3	2.5	2.5	1.5
CsaV3_5G000360.1	CsaV3_5G000360	AAA-ATPase At2g46620-like	chr5	168085	169515	-	1431	118	108	95	105	-0.521223	1.3	0.0951892	0.212669
CsaV3_5G000590.1	CsaV3_5G000590	cyclic nucleotide-gated ion channel 1	chr5;chr5;chr5;chr5;chr5;chr5;chr5;chr5	292711;294344;294868;295870;296941;297597;298503;299169	294081;294580;294979;296150;297150;298164;298627;299596	-;-;-;-;-;-;-;-	3332	8038	6591	6794	10906	-0.103449	7.48265	0.529273	0.702093
CsaV3_5G004460.1	CsaV3_5G004460	E3 ubiquitin-protein ligase HOS1	chr5;chr5;chr5;chr5;chr5;chr5;chr5;chr5;chr5;chr5	2938662;2939584;2940713;2941250;2942391;2942641;2943863;2944138;2944544;2945323	2939483;2940299;2940850;2941744;2942549;2943045;2944038;2944272;2944931;2945640	-;-;-;-;-;-;-;-;-;-	3752	1355	1103	1163	1714	-0.139767	4.89274	0.334824	0.523108
CsaV3_5G002130.1	CsaV3_5G002130	Lysine histidine transporter 1	chr5;chr5;chr5;chr5;chr5;chr5;chr5	1279383;1280065;1280783;1281090;1281438;1283723;1284031	1279972;1280301;1280913;1281276;1281535;1283953;1284646	-;-;-;-;-;-;-	2090	1709	1351	1277	1814	-0.345816	5.11155	0.0149705	0.0502072
CsaV3_5G002420.1	CsaV3_5G002420	heavy metal-associated isoprenylated plant protein 3-like	chr5;chr5;chr5	1480408;1481071;1481252	1480975;1481146;1481523	-;-;-	916	541	351	3187	3859	2.65389	5.3529	1.77558e-55	4.04998e-53
CsaV3_5G006950.1	CsaV3_5G006950	DNA-binding protein, putative	chr5;chr5;chr5;chr5;chr5	4636359;4638891;4640405;4640575;4641517	4636361;4640297;4640473;4640773;4641587	+;+;+;+;+	1749	1367	1158	1167	1772	-0.154304	4.9276	0.292105	0.476729
CsaV3_5G005690.1	CsaV3_5G005690	DNA polymerase delta subunit 4	chr5;chr5	3742540;3744005	3743208;3744396	-;-	1061	990	961	923	1140	-0.279177	4.5088	0.0936022	0.209888
CsaV3_5G002330.1	CsaV3_5G002330	Late embryogenesis abundant protein	chr5;chr5	1416612;1417476	1417351;1417903	-;-	1168	4	2	8	20	1.79422	-2.12674	0.0283489	0.0835476
CsaV3_5G004990.1	CsaV3_5G004990	Endoglucanase	chr5;chr5;chr5;chr5;chr5;chr5;chr5;chr5	3220527;3220714;3220955;3221682;3222053;3222369;3222623;3223700	3220566;3220796;3221362;3221774;3222289;3222486;3222786;3224063	+;+;+;+;+;+;+;+	1507	0	0	0	1
CsaV3_5G001840.1	CsaV3_5G001840	UDP-glucose 4-epimerase	chr5;chr5;chr5;chr5;chr5;chr5;chr5;chr5;chr5;chr5	1072871;1073399;1073783;1074285;1074456;1074833;1075084;1076341;1076646;1076960	1073320;1073490;1073865;1074363;1074683;1074934;1075219;1076390;1076859;1077304	-;-;-;-;-;-;-;-;-;-	1779	1886	1450	1897	2595	0.0754746	5.43527	0.593519	0.750643
CsaV3_5G000230.1	CsaV3_5G000230	6-phosphogluconolactonase	chr5;chr5;chr5	105623;106394;107744	105981;106529;108214	+;+;+	966	2106	1948	2349	3340	0.116001	5.75174	0.437571	0.621129
CsaV3_5G005760.1	CsaV3_5G005760	pentatricopeptide repeat-containing protein At3g61360	chr5	3793751	3795265	+	1515	317	203	224	314	-0.295164	2.56961	0.219535	0.390674
CsaV3_5G000810.1	CsaV3_5G000810	acidic endochitinase-like	chr5	403296	404823	+	1528	60	54	73	104	0.266139	0.718949	0.444389	0.627152
CsaV3_5G002450.1	CsaV3_5G002450	Heavy metal-associated domain protein	chr5;chr5;chr5	1489889;1490685;1490869	1490448;1490760;1491069	-;-;-	837	33	16	77	113	1.60789	0.399957	5.04267e-05	0.000362998
CsaV3_5G005340.1	CsaV3_5G005340	Gluconokinase	chr5;chr5;chr5;chr5;chr5	3408710;3408902;3409241;3409746;3410444	3408804;3408944;3409320;3410129;3410722	+;+;+;+;+	881	537	461	564	654	-0.0559291	3.63998	0.779111	0.881731
CsaV3_5G003410.1	CsaV3_5G003410	BHLH transcription factor	chr5;chr5	2180337;2182756	2180963;2183163	-;-	1035	41	48	47	75	0.0609143	0.276949	0.914238	0.965891
CsaV3_5G000530.1	CsaV3_5G000530	Zinc finger protein CONSTANS	chr5;chr5;chr5;chr5;chr5	263057;263385;264734;265588;265923	263221;263638;265240;265734;266441	+;+;+;+;+	1592	92	81	222	385	1.42116	2.04934	2.26764e-07	2.52595e-06
CsaV3_5G006590.1	CsaV3_5G006590	UPF0769 protein C21orf59 homolog	chr5;chr5;chr5;chr5;chr5;chr5	4401521;4401686;4402037;4402322;4403728;4403912	4401548;4401926;4402086;4402457;4403834;4404272	+;+;+;+;+;+	923	194	177	294	290	0.325048	2.42431	0.22082	0.392438
CsaV3_5G003890.1	CsaV3_5G003890	21 kDa protein-like	chr5	2514621	2515879	+	1259	86	87	121	237	0.638799	1.53466	0.0430164	0.116774
CsaV3_5G005230.1	CsaV3_5G005230	Unknown protein	chr5;chr5	3357477;3359016	3358014;3359230	-;-	753	819	191	418	517	-0.37067	3.42377	0.357101	0.545256
CsaV3_5G001040.1	CsaV3_5G001040	protein REVEILLE 6-like	chr5;chr5;chr5;chr5;chr5;chr5;chr5;chr5	528092;529269;529781;530018;530453;530740;531025;532312	528425;529326;529904;530185;530557;530849;531084;533031	+;+;+;+;+;+;+;+	1679	645	538	865	1270	0.483676	4.17318	0.00285058	0.0126998
CsaV3_5G002790.1	CsaV3_5G002790	kinesin-4 isoform X1	chr5;chr5;chr5;chr5;chr5;chr5;chr5;chr5;chr5;chr5;chr5;chr5;chr5;chr5;chr5;chr5;chr5;chr5;chr5;chr5;chr5;chr5;chr5;chr5	1714005;1714809;1715101;1715303;1715609;1716396;1717502;1717717;1717957;1718125;1718317;1719338;1719772;1719964;1720125;1720491;1720676;1721240;1721490;1721838;1722157;1723300;1723501;1724161	1714379;1714876;1715209;1715457;1715707;1716585;1717617;1717800;1718034;1718217;1718346;1719679;1719853;1720059;1720304;1720597;1720854;1721404;1721743;1722001;1722848;1723409;1723635;1724614	+;+;+;+;+;+;+;+;+;+;+;+;+;+;+;+;+;+;+;+;+;+;+;+	4357	918	723	759	1336	-0.0321328	4.36043	0.845278	0.92471
CsaV3_5G001030.1	CsaV3_5G001030	Metal ion binding protein	chr5;chr5;chr5	521724;523066;523252	522613;523141;523679	-;-;-	1394	2102	1452	26377	31279	3.6927	8.27925	2.42288e-80	1.1592e-77
CsaV3_5G006090.1	CsaV3_5G006090	Chaperone protein DnaJ	chr5;chr5;chr5;chr5	4007990;4008400;4008754;4009035	4008319;4008656;4008937;4009667	+;+;+;+	1404	2367.5	1399	3003.5	4461.5	0.643618	5.90914	0.00013048	0.000842768
CsaV3_5G000470.1	CsaV3_5G000470	protein IQ-DOMAIN 1-like	chr5;chr5;chr5	217410;218677;219419	218347;218949;219727	-;-;-	1520	231	114	331	465	0.877639	2.61678	0.000977697	0.00506297
CsaV3_5G001890.1	CsaV3_5G001890	Glutaredoxin	chr5;chr5	1108581;1110573	1110339;1112384	+;+	3571	789.5	638	2013.5	2646	1.35387	5.00967	5.57274e-20	2.22637e-18
CsaV3_5G000260.1	CsaV3_5G000260	glucan endo-1,3-beta-glucosidase	chr5;chr5;chr5;chr5	119228;119398;119759;120888	119253;119707;120789;120993	-;-;-;-	1473	21	30	16	37	-0.376421	-0.686039	0.481277	0.66056
CsaV3_5G002030.1	CsaV3_5G002030	Trehalase	chr5;chr5	1229042;1229812	1229108;1230044	-;-	300	441	428	358	455	-0.459092	3.26413	0.0262357	0.0787632
CsaV3_5G000130.1	CsaV3_5G000130	NPL4-like protein	chr5;chr5	67945;73230	68925;73484	+;+	1236	1543	1170	1298	1792	-0.166177	5.01709	0.248758	0.426617
CsaV3_5G006680.1	CsaV3_5G006680	Dehydroascorbate reductase	chr5;chr5;chr5;chr5;chr5;chr5;chr5	4484418;4484863;4485033;4485226;4487701;4487902;4488685	4484686;4484940;4485123;4485369;4487818;4488042;4489087	+;+;+;+;+;+;+	1244	6096	3884	4970	8026	0.022133	6.97277	0.899557	0.957431
CsaV3_5G005440.1	CsaV3_5G005440	Pentatricopeptide repeat-containing protein	chr5;chr5;chr5	3508945;3509306;3510274	3509220;3509683;3512610	-;-;-	2991	619	505	456	693	-0.338302	3.67429	0.0600238	0.150566
CsaV3_5G004950.1	CsaV3_5G004950	Unknown protein	chr5	3195380	3199553	+	4174	2783	2153	5002	6142	0.834176	6.43904	2.51766e-07	2.77607e-06
CsaV3_5G000610.1	CsaV3_5G000610	Chaperone protein dnaJ	chr5;chr5;chr5	307767;311686;316058	308004;315125;316549	+;+;+	4170	1137	949	969	1295	-0.239308	4.61173	0.107474	0.233079
CsaV3_5G003550.1	CsaV3_5G003550	blue copper protein-like	chr5;chr5	2258149;2259982	2258863;2260222	-;-	956	0	0	2	0
CsaV3_5G000560.1	CsaV3_5G000560	Coatomer subunit gamma-1	chr5;chr5	279658;280110	279878;280197	-;-	309	586	390	670	884	0.331259	3.79335	0.0707003	0.170817
CsaV3_5G001310.1	CsaV3_5G001310	Receptor protein kinase, putative	chr5;chr5	671247;672733	672402;673599	-;-	2023	1322	958	570	712	-1.17015	4.37208	4.3784e-13	9.91764e-12
CsaV3_5G002270.1	CsaV3_5G002270	WRKY transcription factor	chr5;chr5	1385520;1387854	1385704;1390734	+;+	3066	5637	5818	5816	7741	-0.130912	7.13545	0.460114	0.642345
CsaV3_5G003070.1	CsaV3_5G003070	Unknown protein	chr5	1938237	1938548	-	312	0	5	0	6
CsaV3_5G002600.1	CsaV3_5G002600	E3 ubiquitin-protein ligase RHA1B	chr5	1582398	1584667	+	2270	284	148	145	197	-0.663187	2.13399	0.0213597	0.0668143
CsaV3_5G003060.1	CsaV3_5G003060	Unknown protein	chr5	1937842	1938090	+	249	1	2	0	1
CsaV3_5G006200.1	CsaV3_5G006200	Cytokinin dehydrogenase, putative	chr5;chr5;chr5;chr5;chr5	4090788;4092017;4092390;4092742;4093217	4091933;4092279;4092650;4092869;4094222	-;-;-;-;-	2804	427	552	174	212	-1.72362	3.04175	1.07532e-10	1.86668e-09
CsaV3_5G000120.1	CsaV3_5G000120	Unknown protein	chr5	67592	67888	+	297	186	117	124	222	-0.177447	1.8527	0.537618	0.70816
CsaV3_5G003390.1	CsaV3_5G003390	Protein of unknown function (DUF1191)	chr5;chr5	2170952;2171517	2171481;2172029	+;+	1043	159	111	53	41	-1.8179	1.11789	8.78299e-07	8.90833e-06
CsaV3_5G003210.1	CsaV3_5G003210	phosphatidylinositol glycan anchor biosynthesis class U protein-like	chr5;chr5;chr5;chr5;chr5;chr5;chr5;chr5;chr5;chr5;chr5;chr5;chr5;chr5;chr5;chr5;chr5;chr5	1994750;1994939;1995077;1995253;1995426;1995696;1996266;1996619;1996965;1997590;1997960;1998226;1998397;1998540;1999880;2000222;2000574;2001386	1994833;1994995;1995162;1995310;1995594;1995752;1996531;1996695;1997099;1997711;1997992;1998286;1998444;1998796;2000111;2000483;2001308;2001767	-;-;-;-;-;-;-;-;-;-;-;-;-;-;-;-;-;-	3121	1852	1569	1726	2046	-0.203225	5.34273	0.18353	0.34382
CsaV3_5G004890.1	CsaV3_5G004890	Ethylene-responsive transcription factor	chr5;chr5	3170746;3171005	3170753;3171464	-;-	468	1178	841	705	864	-0.699772	4.35866	1.82097e-05	0.000144277
CsaV3_5G004810.1	CsaV3_5G004810	protein NRT1/ PTR FAMILY 5.10-like	chr5;chr5;chr5;chr5	3113758;3113941;3114425;3120338	3113866;3114158;3114972;3121154	+;+;+;+	1692	301	278	342	443.5	0.0788124	2.93095	0.718182	0.841519
CsaV3_5G006520.1	CsaV3_5G006520	Leukocyte receptor cluster member 8 homolog	chr5;chr5;chr5;chr5;chr5;chr5;chr5;chr5;chr5;chr5;chr5;chr5;chr5	4340076;4341170;4342613;4343548;4344054;4345026;4345398;4346014;4346255;4346451;4346863;4347102;4348126	4340424;4342036;4343035;4343649;4344151;4345209;4345883;4346154;4346314;4346581;4346996;4347331;4348553	+;+;+;+;+;+;+;+;+;+;+;+;+	3633	4446	3672	2934	4767	-0.456244	6.47421	0.00449327	0.0186461
CsaV3_5G001320.1	CsaV3_5G001320	Trihelix transcription factor GT-2	chr5;chr5;chr5	686982;688200;689852	688071;689766;690557	+;+;+	3363	2455	2155	3212	4862	0.432137	6.10606	0.00387934	0.0165106
CsaV3_5G003220.1	CsaV3_5G003220	Protein DETOXIFICATION	chr5	2008197	2009994	-	1798	293	206	2	2	-7.21467	1.63185	9.42971e-50	1.84973e-47
CsaV3_5G001460.1	CsaV3_5G001460	WAT1-related protein	chr5;chr5;chr5;chr5;chr5;chr5	801108;801773;802416;803533;803738;803926	801428;801924;802812;803649;803800;804520	-;-;-;-;-;-	1645	18	26	38	39	0.444483	-0.480704	0.394307	0.581696
CsaV3_5G006710.1	CsaV3_5G006710	Beta-hexosaminidase	chr5;chr5;chr5;chr5;chr5;chr5;chr5;chr5;chr5;chr5;chr5;chr5;chr5;chr5;chr5	4515814;4516369;4517037;4517401;4517593;4517790;4518274;4518464;4518751;4518972;4519776;4520337;4520655;4520826;4521187	4516286;4516452;4517072;4517512;4517663;4517920;4518290;4518512;4518851;4519031;4519809;4520435;4520714;4521076;4521683	+;+;+;+;+;+;+;+;+;+;+;+;+;+;+	2075	1506	1257	1646	2260	0.138942	5.2031	0.330175	0.517848
CsaV3_5G000110.1	CsaV3_5G000110	NDR1/HIN1-like protein	chr5	62153	62791	+	639	300	376.5	119	160	-1.66626	2.51782	3.73217e-09	5.38707e-08
CsaV3_5G006290.1	CsaV3_5G006290	RNA-binding protein 38	chr5;chr5;chr5;chr5;chr5;chr5	4162029;4163277;4163609;4163747;4163994;4164251	4162612;4163502;4163657;4163879;4164150;4164701	-;-;-;-;-;-	1600	2187	2223	1386	1597	-0.919308	5.43286	7.16706e-08	8.60925e-07
CsaV3_5G000220.1	CsaV3_5G000220	6-phosphogluconolactonase	chr5;chr5;chr5	103299;103567;104360	103450;103702;104833	+;+;+	762	171	108	68	101	-1.07153	1.37151	0.000416803	0.00238437
CsaV3_5G004930.1	CsaV3_5G004930	Transcriptional coactivator/pterin dehydratase	chr5;chr5;chr5	3185607;3186476;3186740	3186380;3186671;3187634	-;-;-	1865	6319	4609	7598	11292	0.430126	7.33449	0.00799871	0.0300728
CsaV3_5G006510.1	CsaV3_5G006510	Arginine/serine-rich splicing factor, putative	chr5;chr5;chr5;chr5;chr5;chr5;chr5	4333368;4334236;4334402;4334976;4335233;4335788;4336155	4334095;4334316;4334595;4335071;4335272;4335899;4336255	-;-;-;-;-;-;-	1352	7754	6510	5928	7243	-0.461576	7.28646	0.00552601	0.0221266
CsaV3_5G003260.1	CsaV3_5G003260	Testis-expressed sequence 10 protein	chr5;chr5;chr5	2045459;2047954;2048239	2046689;2048074;2049141	+;+;+	2255	4171	3320	3348	4471	-0.291526	6.42726	0.0613274	0.15317
CsaV3_5G002060.1	CsaV3_5G002060	Unknown protein	chr5;chr5	1249924;1250054	1249958;1250189	-;-	171	0	0	0	0
CsaV3_5G003090.1	CsaV3_5G003090	elicitor-responsive protein 3	chr5;chr5;chr5;chr5;chr5	1943199;1947699;1948073;1948305;1949278	1947571;1947813;1948199;1948370;1949724	-;-;-;-;-	5128	964.5	881.5	1113	1512	0.141894	4.63065	0.356535	0.544898
CsaV3_5G003510.1	CsaV3_5G003510	Cytochrome P450, putative	chr5;chr5	2242558;2244945	2243881;2246789	+;+	3169	654.5	477	710	994	0.237691	3.96066	0.162391	0.315267
CsaV3_5G000450.1	CsaV3_5G000450	Transmembrane protein	chr5;chr5	205265;206686	206085;207157	+;+	1293	294	239.5	303	447	0.124778	2.82898	0.564954	0.730047
CsaV3_5G004150.1	CsaV3_5G004150	L-lactate dehydrogenase	chr5;chr5	2751454;2758129	2752187;2758923	-;-	1529	1620	1322	1326	2282	-0.0908732	5.17533	0.550421	0.719085
CsaV3_5G000310.1	CsaV3_5G000310	Impaired sucrose induction protein, putative	chr5;chr5;chr5;chr5;chr5;chr5	151480;152270;152686;153030;153981;154519	152204;152506;152759;153128;154186;155143	-;-;-;-;-;-	1966	258	195	324	386	0.310227	2.69008	0.173588	0.330391
CsaV3_5G000490.1	CsaV3_5G000490	Unknown protein	chr5;chr5;chr5;chr5;chr5	225815;227892;228034;228402;229055	225982;227934;228061;228444;229084	+;+;+;+;+	312	65.75	34.5	68.75	119.5	0.550264	0.679926	0.143354	0.287971
CsaV3_5G006830.1	CsaV3_5G006830	Unknown protein	chr5	4574053	4574358	-	306	0	0	0	0
CsaV3_5G005700.1	CsaV3_5G005700	Glycerol-3-phosphate transporter	chr5;chr5;chr5	3746216;3747683;3749376	3747473;3748750;3749567	-;-;-	2518	174	109	99	171	-0.431938	1.63853	0.143129	0.287666
CsaV3_5G002020.1	CsaV3_5G002020	Trehalase	chr5;chr5;chr5;chr5;chr5;chr5;chr5;chr5;chr5;chr5;chr5	1213345;1214141;1214439;1214667;1214845;1215093;1215281;1215478;1215661;1215867;1216274	1213936;1214354;1214538;1214754;1215009;1215165;1215390;1215575;1215776;1215986;1217307	-;-;-;-;-;-;-;-;-;-;-	2710	4804	4596	1494	1950	-1.81416	6.268	1.16297e-26	7.19648e-25
CsaV3_5G000850.1	CsaV3_5G000850	cytochrome P450 89A2-like	chr5;chr5;chr5	418230;419076;419521	418976;419395;420031	+;+;+	1578	0	0	0	0
CsaV3_5G006190.1	CsaV3_5G006190	zinc finger CCCH domain-containing protein 53 isoform X2	chr5;chr5;chr5;chr5;chr5;chr5;chr5;chr5	4075491;4076439;4077759;4078043;4078324;4078777;4079112;4079398	4076032;4077682;4077962;4078222;4078697;4078945;4079309;4080806	+;+;+;+;+;+;+;+	4320	5344	4854	9143	13164	0.755905	7.4485	4.96128e-06	4.44386e-05
CsaV3_5G002660.1	CsaV3_5G002660	Ubiquitin-conjugating enzyme, E2	chr5;chr5;chr5;chr5;chr5;chr5	1629640;1630168;1630654;1630885;1631064;1631544	1630008;1630247;1630768;1630937;1631192;1632091	+;+;+;+;+;+	1294	2962	2495	2012	2805	-0.543101	5.86693	0.000162201	0.00102637
CsaV3_5G003680.1	CsaV3_5G003680	Pentatricopeptide (PPR) repeat-containing protein-like	chr5;chr5;chr5	2364560;2365214;2365962	2365125;2365424;2366755	-;-;-	1571	246	264	119	198	-1.08383	2.26684	5.68726e-05	0.000404794
CsaV3_5G006930.1	CsaV3_5G006930	zinc finger protein ZAT12-like	chr5;chr5	4617735;4618047	4617775;4618527	-;-	522	300	241	2789	3812	3.25168	5.17664	1.4527e-91	9.49875e-89
CsaV3_5G005310.1	CsaV3_5G005310	receptor-like protein 12	chr5	3398532	3401444	-	2913	35	17	64	139	1.57991	0.46941	0.000234859	0.00142986
CsaV3_5G001210.1	CsaV3_5G001210	short-chain dehydrogenase TIC 32, chloroplastic-like	chr5;chr5;chr5;chr5;chr5;chr5;chr5;chr5	613328;613976;614392;614594;615032;615562;615918;616723	613647;614207;614471;614747;615110;615646;615964;617102	+;+;+;+;+;+;+;+	1377	64	42	126	350	1.74319	1.5919	3.57423e-06	3.29165e-05
CsaV3_5G001740.1	CsaV3_5G001740	UPF0160 protein MYG1, mitochondrial	chr5;chr5;chr5;chr5;chr5;chr5;chr5	1002677;1003255;1003564;1003771;1004076;1004560;1004719	1003009;1003401;1003662;1003962;1004195;1004631;1005179	+;+;+;+;+;+;+	1424	1648	1355	1492	1966	-0.151007	5.17699	0.294432	0.479363
CsaV3_5G005880.1	CsaV3_5G005880	BAG family molecular chaperone regulator like	chr5;chr5;chr5;chr5;chr5	3887190;3888836;3890226;3890456;3890653	3887947;3889092;3890372;3890597;3891117	+;+;+;+;+	1769	12254	10603	6357	7760	-1.04411	7.75177	6.56983e-10	1.04014e-08
CsaV3_5G002990.1	CsaV3_5G002990	Myosin heavy chain-related protein, putative	chr5;chr5;chr5;chr5;chr5;chr5;chr5;chr5;chr5;chr5	1888919;1891463;1891844;1892171;1894536;1894759;1894939;1895166;1895736;1896004	1891339;1891587;1891981;1894327;1894644;1894796;1895061;1895366;1895882;1896154	-;-;-;-;-;-;-;-;-;-	5610	778.5	738	833.5	1197.5	0.0463056	4.30063	0.784735	0.885362
CsaV3_5G001870.1	CsaV3_5G001870	RING/U-box protein	chr5;chr5;chr5;chr5;chr5;chr5;chr5;chr5;chr5;chr5;chr5;chr5;chr5;chr5	1089742;1090587;1092802;1093102;1093438;1094330;1095832;1096458;1097131;1097369;1099720;1101008;1101408;1102585	1090393;1090669;1092892;1093151;1093504;1094439;1095897;1097041;1097214;1097450;1100914;1101082;1102454;1103250	+;+;+;+;+;+;+;+;+;+;+;+;+;+	4852	1647	1353	1223	2207	-0.198026	5.1529	0.21034	0.378812
CsaV3_5G005570.1	CsaV3_5G005570	Phosphoglucomutase	chr5;chr5;chr5;chr5;chr5;chr5;chr5;chr5;chr5;chr5;chr5;chr5;chr5;chr5;chr5;chr5;chr5;chr5;chr5;chr5;chr5	3615870;3618056;3618299;3618465;3622930;3623111;3623771;3624107;3624445;3624597;3625844;3629546;3629716;3633298;3633556;3633720;3636857;3636996;3637182;3637661;3637937	3617980;3618161;3618376;3618511;3623011;3623252;3623961;3624225;3624512;3624661;3625922;3629598;3629838;3633366;3633624;3633771;3636909;3637088;3637226;3637726;3638311	-;-;-;-;-;-;-;-;-;-;-;-;-;-;-;-;-;-;-;-;-	4086	5736.7	3761.8	4968.6	9475.2	0.223578	7.00882	0.236767	0.412104
CsaV3_5G000870.1	CsaV3_5G000870	Unknown protein	chr5;chr5	428688;430874	430472;431028	-;-	1940	15	14.5	18	42	0.610445	-0.911935	0.286392	0.470783
CsaV3_5G004300.1	CsaV3_5G004300	VAN3-binding protein-like	chr5;chr5;chr5;chr5;chr5;chr5	2855344;2856423;2857009;2857631;2857820;2857979	2856293;2856807;2857185;2857680;2857877;2858435	+;+;+;+;+;+	2077	284	170	62	53	-2.27371	1.76402	1.93575e-11	3.69734e-10
CsaV3_5G002370.1	CsaV3_5G002370	E4 SUMO-protein ligase PIAL2 isoform X1	chr5;chr5;chr5;chr5;chr5;chr5;chr5;chr5;chr5;chr5;chr5;chr5;chr5;chr5;chr5;chr5	1449849;1451070;1451808;1453905;1455597;1455959;1456113;1456576;1456752;1456889;1457066;1457748;1458295;1458630;1458841;1460106	1450188;1451142;1451873;1453970;1455673;1456010;1456184;1456643;1456800;1456973;1457167;1457799;1458346;1458746;1459689;1461311	+;+;+;+;+;+;+;+;+;+;+;+;+;+;+;+	3326	605	564	504	870	-0.161364	3.82216	0.390666	0.578363
CsaV3_5G000890.1	CsaV3_5G000890	Unknown protein	chr5;chr5	435505;437744	436182;438286	-;-	1221	926	777	869	1120	-0.129712	4.37153	0.409191	0.595051
CsaV3_5G002760.1	CsaV3_5G002760	Phosphatidylinositol N-acetyglucosaminlytransferase subunit P-like protein	chr5;chr5;chr5;chr5	1696655;1698265;1698933;1699222	1698074;1698428;1699122;1699805	+;+;+;+	2358	640	614	1573	1841	1.09348	4.6539	8.90073e-11	1.5687e-09
CsaV3_5G005020.1	CsaV3_5G005020	U6 snRNA phosphodiesterase	chr5;chr5;chr5;chr5;chr5;chr5	3241689;3242966;3243966;3244301;3244671;3244823	3242873;3243058;3244212;3244397;3244736;3245219	+;+;+;+;+;+	2085	348	299	444.5	504	0.210964	3.15517	0.320859	0.507947
CsaV3_5G004380.1	CsaV3_5G004380	Unknown protein	chr5	2894730	2895137	-	408	0	0	0	0
CsaV3_5G003970.1	CsaV3_5G003970	Acid beta-fructofuranosidase, putative	chr5;chr5;chr5;chr5;chr5;chr5;chr5	2583915;2584607;2584781;2585099;2585343;2586296;2586593	2584513;2584694;2585016;2585260;2586199;2586304;2587420	-;-;-;-;-;-;-	2779	4	2	2	30	1.88342	-2.01342	0.0721298	0.173628
CsaV3_5G002530.1	CsaV3_5G002530	Beta-carotene 3-hydroxylase	chr5;chr5;chr5	1534363;1534679;1535392	1534546;1534839;1536136	+;+;+	1090	244	171	351	351	0.445909	2.63595	0.0789214	0.185559
CsaV3_5G000930.1	CsaV3_5G000930	Membrane-associated kinase regulator 6	chr5;chr5;chr5	448289;448878;449913	448786;449253;450175	+;+;+	1137	264	212	398	320	0.297112	2.75555	0.288632	0.473179
CsaV3_5G004580.1	CsaV3_5G004580	Unknown protein	chr5;chr5	2994406;2995185	2994492;2995250	+;+	153	43	21	25	49	-0.152262	-0.318487	0.77688	0.880578
CsaV3_5G002620.1	CsaV3_5G002620	DNA repair helicase	chr5;chr5;chr5;chr5;chr5;chr5;chr5;chr5;chr5;chr5;chr5;chr5;chr5;chr5;chr5;chr5;chr5;chr5;chr5;chr5;chr5	1601017;1601365;1602023;1602237;1602736;1602894;1603325;1605287;1605454;1605877;1606154;1606311;1607015;1607257;1607417;1607641;1607790;1608106;1608371;1608538;1608692	1601270;1601905;1602165;1602320;1602795;1602974;1603438;1605359;1605617;1606070;1606229;1606644;1607106;1607337;1607557;1607697;1608012;1608274;1608446;1608578;1608964	-;-;-;-;-;-;-;-;-;-;-;-;-;-;-;-;-;-;-;-;-	3271	1578	1321	1685	2282	0.0933748	5.24883	0.515489	0.690312
CsaV3_5G003470.1	CsaV3_5G003470	Cytochrome P450, putative	chr5;chr5	2223926;2226240	2224710;2227161	-;-	1707	15	8	29	37	1.17555	-0.916297	0.0275594	0.0817282
CsaV3_5G000020.1	CsaV3_5G000020	Reticulocyte-binding 2 a	chr5;chr5;chr5;chr5;chr5;chr5;chr5;chr5;chr5;chr5;chr5;chr5;chr5;chr5;chr5;chr5	18479;19544;19675;20231;20429;20723;25683;26196;26634;26922;27215;27434;27848;28064;28696;29054	19143;19594;19911;20329;20484;20834;25862;26453;26846;27125;27340;27745;27946;28575;28728;29620	+;+;+;+;+;+;+;+;+;+;+;+;+;+;+;+	3724	6328	5695	5438	7566	-0.255167	7.13608	0.118115	0.249483
CsaV3_5G002480.1	CsaV3_5G002480	Unknown protein	chr5;chr5	1502610;1502794	1502753;1502856	-;-	207	59	46	35	71	-0.376073	0.277519	0.341645	0.530199
CsaV3_5G004670.1	CsaV3_5G004670	60S ribosomal protein L36	chr5;chr5;chr5;chr5	3044395;3045494;3045928;3046434	3044902;3045693;3046032;3046533	-;-;-;-	913	5516	4482	6540	6242	0.041269	7.0046	0.8331	0.917734
CsaV3_5G006180.1	CsaV3_5G006180	Reverse transcriptase	chr5	4057737	4060255	+	2519	451	367	136	203	-1.63716	2.76964	2.3636e-13	5.55262e-12
CsaV3_5G003930.1	CsaV3_5G003930	Unknown protein	chr5;chr5	2547601;2547845	2547726;2547976	+;+	258	3	1	0	1
CsaV3_5G003630.1	CsaV3_5G003630	Unknown protein	chr5	2330232	2330423	+	192	0	0	0	0
CsaV3_5G001450.1	CsaV3_5G001450	E3 ubiquitin-protein ligase MARCH2 isoform X2	chr5;chr5;chr5;chr5;chr5;chr5;chr5	797179;797613;797822;798597;798735;799495;800290	797530;797727;797878;798639;798869;799908;800629	-;-;-;-;-;-;-	1456	391	303	493	850	0.571451	3.45419	0.00378748	0.0161828
CsaV3_5G000440.1	CsaV3_5G000440	DUF688 domain-containing protein	chr5;chr5;chr5	204063;213351;215386	207638;214433;216450	-;-;-	5724	569	496.5	583	945	0.137654	3.8337	0.449758	0.632503
CsaV3_5G000370.1	CsaV3_5G000370	ATPase family AAA domain-containing protein 1-like	chr5;chr5;chr5;chr5;chr5	170762;171857;172280;172605;173081	170983;172152;172438;172905;173281	-;-;-;-;-	1179	1301	1041	1410	1775	0.0964599	4.93967	0.515741	0.690329
CsaV3_5G000080.1	CsaV3_5G000080	60S acidic ribosomal protein P1-like	chr5;chr5;chr5;chr5	52804;52849;53038;53272	52811;52867;53248;53285	+;+;+;+	252	0	2	9	6	2.44903	-2.8546	0.0500062	0.131103
CsaV3_5G001280.1	CsaV3_5G001280	mucin-2-like isoform X1	chr5;chr5;chr5	645960;646977;647918	646712;647699;648057	+;+;+	1616	5	23	14	19	-0.206039	-1.37494	0.797008	0.893556
CsaV3_5G005180.1	CsaV3_5G005180	Beta-galactosidase	chr5	3334161	3334727	-	567	0	0	0	0
CsaV3_5G006690.1	CsaV3_5G006690	Plant protein 1589 of unknown function	chr5;chr5;chr5	4490388;4490972;4491162	4490802;4491077;4491344	-;-;-	704	96	78	52	69	-0.878822	0.780394	0.00925504	0.033726
CsaV3_5G004750.1	CsaV3_5G004750	mitogen-activated protein kinase kinase kinase YODA-like	chr5;chr5;chr5;chr5;chr5;chr5;chr5;chr5;chr5;chr5;chr5;chr5	3086912;3088422;3089118;3090107;3090310;3090637;3090903;3091188;3091357;3091619;3092456;3092627	3087247;3088979;3089849;3090194;3090372;3090797;3090978;3091247;3091464;3091858;3092547;3094232	+;+;+;+;+;+;+;+;+;+;+;+	4120	1872	1583	1305	2097	-0.402275	5.26698	0.00633546	0.0247515
CsaV3_5G004170.1	CsaV3_5G004170	DEAD-box ATP-dependent RNA helicase 41	chr5;chr5;chr5;chr5;chr5;chr5;chr5;chr5;chr5;chr5;chr5;chr5;chr5;chr5;chr5	2768574;2768736;2769013;2769160;2769927;2770318;2770523;2770673;2771107;2771286;2772172;2772575;2773078;2773496;2773678	2768661;2768922;2769064;2769199;2769980;2770430;2770588;2770815;2771167;2771344;2772276;2772650;2773190;2773555;2773783	+;+;+;+;+;+;+;+;+;+;+;+;+;+;+	1323	188	185	250	354	0.320387	2.4358	0.191782	0.355106
CsaV3_5G000960.1	CsaV3_5G000960	RNA-binding protein pno1-like	chr5;chr5	478041;481528	480707;481780	-;-	2920	988	783.5	731	854.5	-0.498421	4.25887	0.00302641	0.0133677
CsaV3_5G001920.1	CsaV3_5G001920	RING-H2 zinc finger protein RHA4a	chr5;chr5;chr5	1135262;1136507;1136692	1135526;1136595;1136960	-;-;-	623	97	77.5	187	223.5	0.890796	1.68745	0.00168232	0.00809031
CsaV3_5G000210.1	CsaV3_5G000210	Aldo/keto reductase	chr5;chr5;chr5;chr5;chr5;chr5;chr5;chr5;chr5	99876;100364;100666;100845;101456;101646;101857;102020;102324	100275;100545;100759;100996;101557;101769;101938;102248;102581	-;-;-;-;-;-;-;-;-	1623	542.5	423	562.5	830	0.164588	3.69818	0.357849	0.545929
CsaV3_5G006100.1	CsaV3_5G006100	Thioredoxin-like protein 4A	chr5;chr5;chr5	4008012;4010887;4011149	4010329;4010970;4011647	-;-;-	2901	2441.5	1453	3167.5	4606.5	0.655978	5.96538	8.42082e-05	0.000571171
CsaV3_5G005710.1	CsaV3_5G005710	luc7-like protein 3	chr5;chr5;chr5;chr5;chr5;chr5;chr5;chr5;chr5	3762030;3763186;3763338;3763806;3764301;3764597;3765436;3765851;3766352	3763017;3763243;3763722;3764018;3764501;3764672;3765475;3765979;3766605	-;-;-;-;-;-;-;-;-	2344	2971	2709	2810	3553	-0.193743	6.08397	0.209597	0.377787
CsaV3_5G006730.1	CsaV3_5G006730	protein-tyrosine-phosphatase MKP1-like	chr5;chr5;chr5;chr5	4532432;4533111;4536308;4537523	4532691;4535724;4536483;4537992	+;+;+;+	3520	687	528	1146	1695	0.862187	4.43851	1.93264e-08	2.5007e-07
CsaV3_5G001140.1	CsaV3_5G001140	cucumisin-like	chr5;chr5;chr5;chr5;chr5;chr5;chr5;chr5;chr5;chr5	577314;577509;578118;578330;578757;579576;579789;580140;580583;581496	577422;577603;578212;578576;579273;579679;580010;580251;580796;582251	+;+;+;+;+;+;+;+;+;+	2471	4121	2660	3398	6131	0.117613	6.46552	0.515585	0.690312
CsaV3_5G001880.1	CsaV3_5G001880	Galactose-binding domain-like	chr5;chr5;chr5;chr5;chr5	1104335;1105393;1105588;1106839;1107543	1104835;1105488;1106741;1106924;1108422	+;+;+;+;+	2717	497	367	519	742	0.18907	3.54786	0.307239	0.492869
CsaV3_5G002250.1	CsaV3_5G002250	GDT1-like protein 1, chloroplastic	chr5;chr5;chr5;chr5;chr5;chr5;chr5;chr5;chr5;chr5;chr5;chr5	1368619;1369774;1370307;1370878;1371095;1371263;1371677;1371823;1372955;1373538;1374353;1375725	1369217;1369858;1370612;1370931;1371156;1371331;1371728;1371897;1373084;1373608;1374400;1375888	+;+;+;+;+;+;+;+;+;+;+;+	1715	1130.5	833.5	1420	1820.5	0.379248	4.83334	0.0115506	0.0405252
CsaV3_5G001590.1	CsaV3_5G001590	Alcohol dehydrogenase, putative	chr5;chr5;chr5;chr5;chr5;chr5;chr5;chr5;chr5;chr5	883181;883737;884130;884444;885127;886151;888836;889318;889485;889729	883468;883898;884225;884505;885202;886233;889170;889367;889621;889960	-;-;-;-;-;-;-;-;-;-	1521	362	215	343	620	0.371366	3.05485	0.113862	0.242748
CsaV3_5G000030.1	CsaV3_5G000030	ABC transporter A family protein	chr5;chr5	31873;34941	32155;35517	+;+	860	915	692	1150	1359	0.307127	4.50624	0.0548232	0.140595
CsaV3_5G002670.1	CsaV3_5G002670	Disease resistance protein (TIR-NBS class)	chr5;chr5;chr5	1634577;1638365;1638833	1638069;1638434;1639046	-;-;-	3777	409	418	203	336	-1.01261	2.98469	8.40132e-06	7.16523e-05
CsaV3_5G000100.1	CsaV3_5G000100	RING-H2 zinc finger protein	chr5;chr5;chr5	61088;61408;64761	61109;63574;66538	-;-;-	3967	875	882.5	471	587	-1.09645	4.04492	4.52383e-09	6.44441e-08
CsaV3_5G004120.1	CsaV3_5G004120	14 kDa proline-rich protein DC2.15-like	chr5;chr5	2727789;2732075	2728192;2732198	+;+	528	0	0	0	0
CsaV3_5G002880.1	CsaV3_5G002880	AT-hook motif nuclear-localized protein 5	chr5;chr5;chr5;chr5;chr5	1809144;1810945;1811384;1814617;1814980	1810567;1811012;1811515;1814775;1815649	+;+;+;+;+	2453	1339	986	1604.5	2119	0.332951	5.05006	0.0224524	0.0695118
CsaV3_5G003230.1	CsaV3_5G003230	sugar carrier protein C-like	chr5;chr5;chr5;chr5	2017186;2018030;2019015;2019449	2017629;2018659;2019397;2019581	-;-;-;-	1590	0	0	0	0
CsaV3_5G000330.1	CsaV3_5G000330	Protein yippee-like	chr5;chr5	157878;158376	158105;158468	-;-	321	918	738	1260	1688	0.47718	4.65062	0.00123288	0.00620583
CsaV3_5G002780.1	CsaV3_5G002780	Tyrosine--tRNA ligase	chr5;chr5;chr5;chr5;chr5;chr5;chr5;chr5;chr5;chr5	1705295;1707757;1708292;1708520;1708911;1709079;1709405;1709606;1710190;1710441	1707270;1707816;1708397;1708665;1708993;1709184;1709501;1709895;1710337;1711094	-;-;-;-;-;-;-;-;-;-	3666	4137	3350.5	4189.5	5301	-0.00605955	6.56355	0.971052	0.997059
CsaV3_5G003400.1	CsaV3_5G003400	Expansin	chr5;chr5;chr5	2174486;2175966;2176395	2175118;2176281;2176590	-;-;-	1145	0	0	0	0
CsaV3_5G001150.1	CsaV3_5G001150	Protein DETOXIFICATION	chr5;chr5;chr5;chr5;chr5;chr5;chr5	583100;584153;585100;585437;585764;586061;586396	583517;584778;585156;585675;585882;586147;586669	+;+;+;+;+;+;+	1820	4	4	1	0
CsaV3_5G005090.1	CsaV3_5G005090	Unknown protein	chr5	3283699	3283944	-	246	14	5.5	13	23.5	0.54535	-1.51181	0.398564	0.585831
CsaV3_5G005610.1	CsaV3_5G005610	molybdenum cofactor sulfurase	chr5	3673981	3676472	-	2492	8	28	38	36	0.639215	-0.60548	0.327577	0.515297
CsaV3_5G004720.1	CsaV3_5G004720	Prolyl 4-hydroxylase alpha subunit, putative	chr5;chr5;chr5;chr5;chr5;chr5;chr5	3070078;3070617;3070844;3070975;3071865;3072036;3072280	3070356;3070736;3070901;3071076;3071922;3072208;3072934	+;+;+;+;+;+;+	1445	614	511	534	779	-0.144112	3.76686	0.413212	0.598595
CsaV3_5G004590.1	CsaV3_5G004590	Desi-like protein	chr5;chr5;chr5;chr5;chr5	2995891;2996638;2997479;2998581;2998939	2996366;2996718;2997766;2998820;2999440	-;-;-;-;-	1587	2270	2092	2055	2569	-0.272919	5.66763	0.0728964	0.175001
CsaV3_5G000830.1	CsaV3_5G000830	Acidic endochitinase	chr5	409523	410792	-	1270	49	63	59	90	0.0146733	0.578868	1	1
CsaV3_5G003820.1	CsaV3_5G003820	Cytochrome P450, putative	chr5;chr5	2463573;2465260	2464407;2466493	-;-	2069	850	487	505	1258	-0.000766765	4.05834	0.998496	1
CsaV3_5G004820.1	CsaV3_5G004820	Ceramide kinase	chr5;chr5;chr5;chr5;chr5;chr5;chr5;chr5;chr5;chr5;chr5;chr5	3123892;3125065;3125316;3125759;3125968;3126598;3127396;3128551;3129446;3129639;3130108;3132535	3124426;3125220;3125483;3125851;3126060;3126706;3127492;3128700;3129547;3129956;3130174;3132991	+;+;+;+;+;+;+;+;+;+;+;+	2345	942	794	849	1148	-0.15744	4.38616	0.307611	0.493345
CsaV3_5G001070.1	CsaV3_5G001070	Pectin lyase-like superfamily protein	chr5;chr5;chr5;chr5	535469;536268;537192;537789	536175;536640;537527;537821	-;-;-;-	1449	307	373	744	1039	1.00126	3.72974	4.39113e-06	3.97308e-05
CsaV3_5G000910.1	CsaV3_5G000910	CAAX amino terminal protease family	chr5;chr5;chr5;chr5	441899;442471;444831;445123	442060;442626;444896;445791	+;+;+;+	1053	1146	1002	1390	1729	0.185746	4.86889	0.223617	0.395644
CsaV3_5G003760.1	CsaV3_5G003760	S-adenosyl-L-methionine-dependent methyltransferase	chr5;chr5	2428666;2429553	2429459;2429997	-;-	1239	3091	2718	1700	1964	-1.00892	5.78839	1.99523e-10	3.37399e-09
CsaV3_5G001670.1	CsaV3_5G001670	embryogenesis-associated protein EMB8-like	chr5;chr5;chr5;chr5;chr5;chr5;chr5;chr5	973367;974468;974829;975042;975260;976018;976284;977259	973893;974521;974923;975139;975402;976149;976412;978112	-;-;-;-;-;-;-;-	2032	1076	607	1004	1466	0.21486	4.50008	0.234756	0.409587
CsaV3_5G003270.1	CsaV3_5G003270	UDP-galactose transporter related protein	chr5;chr5;chr5;chr5;chr5;chr5;chr5	2051378;2052508;2052640;2052983;2053343;2053935;2054141	2052103;2052536;2052841;2053225;2053444;2054042;2054656	+;+;+;+;+;+;+	1926	9396	8212	9499	12031	-0.0641485	7.77434	0.6985	0.827641
CsaV3_5G006530.1	CsaV3_5G006530	U4/U6 small nuclear ribonucleoprotein Prp3	chr5;chr5;chr5;chr5;chr5;chr5;chr5;chr5	4350987;4351359;4351783;4352920;4353166;4353460;4354055;4355821	4351264;4351696;4352706;4353077;4353360;4353909;4354339;4356755	-;-;-;-;-;-;-;-	3563	5301	4696	3281	5475	-0.58037	6.72912	0.000524747	0.00292926
CsaV3_5G003600.1	CsaV3_5G003600	Kinesin-like protein	chr5;chr5;chr5;chr5;chr5;chr5;chr5;chr5;chr5;chr5;chr5;chr5;chr5;chr5;chr5;chr5;chr5;chr5;chr5	2290459;2291624;2291817;2292243;2292621;2292932;2293498;2294232;2294465;2294779;2295548;2295796;2296007;2296217;2296796;2297054;2297303;2297593;2297824	2291013;2291724;2291939;2292428;2292842;2293079;2293647;2294320;2294668;2294928;2295682;2295927;2296145;2296309;2296921;2297179;2297446;2297727;2298095	+;+;+;+;+;+;+;+;+;+;+;+;+;+;+;+;+;+;+	3230	1092	858	1076	1961	0.250267	4.75575	0.129036	0.266438
CsaV3_5G000540.1	CsaV3_5G000540	zinc finger CCCH domain-containing protein 13-like isoform X1	chr5;chr5;chr5;chr5;chr5;chr5	268267;269953;270171;271329;272527;275518	269142;270033;271250;271524;273382;276714	-;-;-;-;-;-	4286	4746	3807	4610	6334	-0.00180452	6.75673	0.991707	1
CsaV3_5G002000.1	CsaV3_5G002000	Uridine kinase	chr5;chr5;chr5;chr5;chr5;chr5;chr5;chr5;chr5;chr5;chr5;chr5	1192518;1193091;1193705;1193932;1194520;1194802;1194940;1195295;1196414;1197686;1197829;1198276	1192996;1193119;1193766;1194018;1194593;1194860;1194970;1195487;1196491;1197729;1197980;1198557	-;-;-;-;-;-;-;-;-;-;-;-	1570	526	438	782	872	0.442769	3.85524	0.0184569	0.0594401
CsaV3_5G006010.1	CsaV3_5G006010	transcription factor TCP7-like	chr5	3972251	3973021	-	771	738	635	988	1610	0.537582	4.42129	0.000766441	0.0040888
CsaV3_5G005470.1	CsaV3_5G005470	Kinase, putative	chr5;chr5;chr5;chr5;chr5;chr5;chr5;chr5;chr5;chr5;chr5;chr5;chr5;chr5;chr5;chr5;chr5	3529216;3529845;3530046;3530319;3532024;3532397;3533508;3533689;3534005;3536474;3536774;3537167;3538550;3538697;3538831;3539686;3540758	3529689;3529912;3530222;3531686;3532196;3532646;3533600;3533829;3534097;3536669;3536859;3537255;3538601;3538753;3538995;3539766;3541038	+;+;+;+;+;+;+;+;+;+;+;+;+;+;+;+;+	3844	28	22	8	17	-1.37269	-1.1047	0.0101203	0.0363789
CsaV3_5G004450.1	CsaV3_5G004450	O-fucosyltransferase family protein	chr5;chr5;chr5	2934946;2935783;2937702	2935271;2937094;2938473	-;-;-	2410	146	132	107	116	-0.660158	1.53797	0.0262116	0.0787271
CsaV3_5G003670.1	CsaV3_5G003670	Cornichon family protein	chr5;chr5;chr5;chr5	2361335;2361876;2362887;2363348	2361773;2361998;2363068;2364281	-;-;-;-	1678	244	169	267	332	0.199318	2.49128	0.403346	0.590281
CsaV3_5G003830.1	CsaV3_5G003830	Cytochrome P450 family protein	chr5;chr5	2469249;2470409	2470103;2471719	-;-	2166	768	624	1294	2078	0.899626	4.66224	3.58026e-09	5.18305e-08
CsaV3_5G005240.1	CsaV3_5G005240	Receptor protein kinase, putative	chr5;chr5;chr5;chr5;chr5;chr5;chr5	3362341;3363026;3364544;3366724;3366925;3367436;3368944	3362681;3363771;3365396;3366817;3367093;3368124;3369022	-;-;-;-;-;-;-	2971	287	193	297	355	0.111498	2.65744	0.640509	0.785804
CsaV3_5G004870.1	CsaV3_5G004870	F-box protein At5g07610-like	chr5	3162038	3164607	-	2570	273	164	131	160	-0.911826	2.06585	0.000945969	0.00491293
CsaV3_5G001200.1	CsaV3_5G001200	short-chain dehydrogenase TIC 32, chloroplastic-like	chr5;chr5;chr5;chr5;chr5;chr5;chr5;chr5	607480;609151;609562;610186;610775;611246;612012;612538	607997;609382;609641;610339;610853;611330;612058;613022	+;+;+;+;+;+;+;+	1680	3789	2549	3929	5927	0.28205	6.45942	0.0846153	0.194677
CsaV3_5G000010.1	CsaV3_5G000010	Unknown protein	chr5;chr5	14132;14289	14203;14528	+;+	312	2	7	0	3
CsaV3_5G006770.1	CsaV3_5G006770	DUF674 family protein	chr5	4550755	4551090	+	336	0	0	0	0
CsaV3_5G002610.1	CsaV3_5G002610	zinc finger protein CONSTANS-like	chr5;chr5;chr5;chr5	1587303;1588362;1588610;1589512	1588234;1588502;1588738;1590056	+;+;+;+	1747	58	24	67	77	0.508502	0.358025	0.221347	0.393078
CsaV3_5G006500.1	CsaV3_5G006500	macrophage erythroblast attacher	chr5;chr5;chr5;chr5;chr5;chr5;chr5	4327538;4328671;4329796;4330860;4331819;4332125;4332407	4328159;4328865;4329918;4331045;4331952;4332311;4332837	+;+;+;+;+;+;+	1878	1637	1181	1440	2067	-0.0391046	5.12935	0.790226	0.889333
CsaV3_5G004110.1	CsaV3_5G004110	14 kDa proline-rich protein DC2.15-like	chr5;chr5	2723199;2723657	2723552;2723671	+;+	369	0	0	0	0
CsaV3_5G001710.1	CsaV3_5G001710	Phosphoribosylformylglycinamidine cyclo-ligase	chr5;chr5;chr5;chr5;chr5;chr5;chr5;chr5	993903;996067;996325;996517;997182;997344;997525;997871	995616;996225;996427;996689;997241;997445;997619;998472	-;-;-;-;-;-;-;-	3008	1526	1165.5	1931.5	2476.5	0.366159	5.2823	0.0116837	0.0408899
CsaV3_5G002980.1	CsaV3_5G002980	protein LURP-one-related 4	chr5;chr5;chr5	1881719;1882262;1882599	1882147;1882486;1882912	+;+;+	968	1084	847	263	259	-2.20846	3.88737	3.75196e-26	2.25762e-24
CsaV3_5G004510.1	CsaV3_5G004510	Cysteine/Histidine-rich C1 domain family protein	chr5;chr5;chr5	2970124;2971021;2972080	2970733;2971483;2973180	-;-;-	2174	137	74	105	179	0.073542	1.45602	0.831608	0.916671
CsaV3_5G003330.1	CsaV3_5G003330	UDP-4-keto-6-deoxy-D-glucose 3,5-epimerase/UDP-4-keto-L-rhamnose 4-keto-reductase	chr5;chr5	2110220;2111566	2111107;2112261	-;-	1584	2718	2127	1353	1896	-0.934435	5.54231	3.7386e-11	6.912e-10
CsaV3_5G001180.1	CsaV3_5G001180	SKP1-like protein 21	chr5;chr5;chr5;chr5;chr5;chr5;chr5;chr5;chr5	599958;600316;600715;601025;601408;601781;601985;602315;603490	599974;600446;600896;601137;601483;601891;602176;602536;603525	-;-;-;-;-;-;-;-;-	1080	872	778	783	1065	-0.2009	4.29677	0.208824	0.376912
CsaV3_5G004660.1	CsaV3_5G004660	tripeptidyl-peptidase 2-like	chr5;chr5;chr5;chr5;chr5;chr5;chr5;chr5;chr5;chr5;chr5;chr5;chr5;chr5;chr5;chr5;chr5;chr5;chr5;chr5;chr5;chr5;chr5;chr5;chr5;chr5;chr5;chr5;chr5;chr5;chr5;chr5;chr5;chr5	3025394;3026885;3027657;3027905;3029106;3029964;3031625;3031781;3032330;3032456;3032937;3034375;3035191;3035399;3035595;3036148;3036396;3036617;3037629;3037903;3038454;3038627;3038840;3039505;3039827;3040072;3040308;3040852;3041531;3042161;3042328;3042659;3042814;3043097	3025936;3027067;3027749;3028003;3029201;3030056;3031696;3031912;3032381;3032541;3033009;3034454;3035308;3035499;3035723;3036318;3036508;3036795;3037783;3037961;3038533;3038748;3039014;3039692;3039910;3040194;3040458;3040994;3041617;3042241;3042437;3042732;3042892;3044055	-;-;-;-;-;-;-;-;-;-;-;-;-;-;-;-;-;-;-;-;-;-;-;-;-;-;-;-;-;-;-;-;-;-	5083	4955	3603	4126	6969	-0.000193034	6.75042	0.99936	1
CsaV3_5G000880.1	CsaV3_5G000880	Unknown protein	chr5	433371	434439	-	1069	14	15	42	67	1.52024	-0.342923	0.00123384	0.00620908
CsaV3_5G005320.1	CsaV3_5G005320	LRR receptor-like kinase	chr5	3404889	3406928	-	2040	5	0	4	16	1.57232	-2.47435	0.0877892	0.200325
CsaV3_5G005750.1	CsaV3_5G005750	Protein YIPF	chr5;chr5;chr5	3789410;3791776;3792834	3789670;3791850;3793334	-;-;-	837	1140	928	1002	1329	-0.181978	4.62405	0.221511	0.393227
CsaV3_5G004330.1	CsaV3_5G004330	Ribosomal protein L15	chr5;chr5;chr5	2872903;2873281;2873724	2873228;2873591;2875633	-;-;-	2547	5984	5195	6382	7307	-0.0489361	7.12597	0.777814	0.880975
CsaV3_5G006820.1	CsaV3_5G006820	DUF674 family protein	chr5;chr5	4568926;4570153	4569882;4570215	+;+	1020	0	0	0	0
CsaV3_5G002850.1	CsaV3_5G002850	Kinase family protein	chr5;chr5;chr5;chr5;chr5;chr5;chr5;chr5;chr5;chr5;chr5;chr5	1765311;1766953;1767833;1768355;1768719;1769472;1769668;1770521;1771563;1771855;1772364;1772636	1766133;1767066;1767985;1768543;1768804;1769577;1769801;1770656;1771780;1772204;1772506;1772989	-;-;-;-;-;-;-;-;-;-;-;-	2806	4691.5	3864.5	2024	3140.5	-1.10255	6.31105	3.33709e-12	6.88332e-11
CsaV3_5G000820.1	CsaV3_5G000820	Acidic endochitinase	chr5	406145	407041	-	897	0	0	0	0
CsaV3_5G005010.1	CsaV3_5G005010	origin recognition complex subunit 3	chr5;chr5;chr5;chr5;chr5;chr5;chr5;chr5;chr5;chr5;chr5;chr5;chr5;chr5;chr5;chr5;chr5	3229969;3231108;3232296;3233090;3235572;3236668;3237154;3237910;3238204;3238371;3239510;3239724;3240790;3241022;3241500;3241755;3242063	3230731;3231284;3232423;3233165;3235658;3236753;3237223;3238121;3238294;3238438;3239587;3239997;3240920;3241191;3241674;3241964;3242388	-;-;-;-;-;-;-;-;-;-;-;-;-;-;-;-;-	3122	14	7	11.5	24	0.382757	-1.49997	0.576696	0.738004
CsaV3_5G006410.1	CsaV3_5G006410	Protein kinase-like protein	chr5;chr5;chr5;chr5;chr5	4259160;4261115;4261624;4262742;4263810	4260292;4261506;4261813;4262947;4264092	-;-;-;-;-	2204	1689	1375	1745	2696	0.162869	5.36259	0.259224	0.439722
CsaV3_5G005560.1	CsaV3_5G005560	Gibberellin 20-oxidase	chr5;chr5;chr5	3603527;3604811;3605278	3604347;3605132;3606054	-;-;-	1920	202	136	496	567	1.32724	2.91351	9.43361e-09	1.28329e-07
CsaV3_5G004570.1	CsaV3_5G004570	Disease resistance protein	chr5	2991163	2994399	+	3237	829	629	473	734	-0.639478	3.917	0.000203883	0.00125885
CsaV3_5G003490.1	CsaV3_5G003490	Cytochrome P450, putative	chr5;chr5	2234239;2236322	2235090;2237777	-;-	2308	92	36	75	50	-0.26771	0.553924	0.618611	0.769283
CsaV3_5G002690.1	CsaV3_5G002690	Aminopeptidase N	chr5;chr5;chr5;chr5;chr5;chr5;chr5;chr5;chr5;chr5;chr5;chr5	1654817;1655286;1655565;1655730;1656192;1656425;1656702;1656933;1657106;1658540;1658904;1659076	1655082;1655395;1655645;1655916;1656340;1656563;1656848;1657014;1657281;1658767;1658975;1659156	+;+;+;+;+;+;+;+;+;+;+;+	1718	11461.2	8713.75	9432.42	14031.8	-0.14501	7.92027	0.368544	0.557004
CsaV3_5G004900.1	CsaV3_5G004900	ethylene-responsive transcription factor ERF105	chr5	3175035	3177289	-	2255	661	586	4590	5551	2.67465	5.87462	5.2308e-60	1.53145e-57
CsaV3_5G003940.1	CsaV3_5G003940	Thylakoid lumenal protein, chloroplastic	chr5;chr5;chr5;chr5;chr5;chr5;chr5	2552283;2552759;2553055;2555580;2555950;2556062;2556372	2552660;2552887;2553089;2555686;2555979;2556263;2557174	-;-;-;-;-;-;-	1684	1858	1234	2334	3693	0.602868	5.60924	9.41644e-05	0.000632578
CsaV3_5G001860.1	CsaV3_5G001860	Gdsl esterase/lipase	chr5;chr5;chr5	1084183;1087032;1087645	1084579;1087165;1088996	+;+;+	1883	122	120	148	159	-0.00219741	1.64387	1	1
CsaV3_5G002350.1	CsaV3_5G002350	Respiratory burst oxidase, putative	chr5;chr5;chr5;chr5;chr5;chr5;chr5;chr5;chr5;chr5;chr5;chr5;chr5;chr5	1426967;1427338;1427653;1427855;1428226;1428480;1428951;1429184;1429390;1430198;1433140;1434800;1435041;1435314	1427252;1427416;1427781;1428052;1428385;1428647;1429066;1429279;1429773;1430620;1433253;1434848;1435200;1436539	-;-;-;-;-;-;-;-;-;-;-;-;-;-	3588	572.5	566.5	297	455	-0.983913	3.45415	1.06995e-06	1.06919e-05
CsaV3_5G000900.1	CsaV3_5G000900	Unknown protein	chr5;chr5	441543;441586	441552;441770	+;+	195	93	88	67	151	-0.14938	1.16123	0.663649	0.802647
CsaV3_5G001730.1	CsaV3_5G001730	Zinc finger matrin-type protein 1, putative isoform 1	chr5;chr5;chr5;chr5;chr5;chr5	999043;999482;999783;1000480;1000710;1000941	999390;999688;999862;1000555;1000835;1001472	+;+;+;+;+;+	1369	563	376	495	687	-0.0137322	3.55505	0.952388	0.986901
CsaV3_5G000720.1	CsaV3_5G000720	Ubiquitin-conjugating enzyme, E2	chr5;chr5;chr5;chr5;chr5	368803;370462;371057;372033;372180	369837;370566;371184;372113;372357	-;-;-;-;-	1527	4320	3481	5283	5896	0.187065	6.72197	0.276424	0.458941
CsaV3_5G002160.1	CsaV3_5G002160	protein SPA1-RELATED 2	chr5;chr5;chr5;chr5;chr5;chr5;chr5	1292519;1294349;1295749;1296879;1297556;1297990;1298159	1293997;1294506;1296577;1297025;1297873;1298049;1298350	+;+;+;+;+;+;+	3183	3551	3311	3249	5611	-0.0287023	6.43777	0.866167	0.937117
CsaV3_5G004160.1	CsaV3_5G004160	Autophagy-related protein	chr5;chr5;chr5;chr5;chr5;chr5	2760959;2761725;2762332;2762935;2763100;2763601	2761393;2761843;2762384;2762990;2763147;2763818	-;-;-;-;-;-	929	1286	866	1713	2117	0.499913	5.02757	0.00136	0.00672491
CsaV3_5G006700.1	CsaV3_5G006700	Metal tolerance protein	chr5;chr5;chr5;chr5;chr5;chr5	4499982;4500980;4501393;4503824;4504158;4505180	4500822;4501213;4501473;4504069;4504267;4506241	-;-;-;-;-;-	2574	5470	3453	7979	11146	0.759524	7.2289	1.21433e-05	0.000100086
CsaV3_5G001000.1	CsaV3_5G001000	60S ribosomal protein l9	chr5;chr5;chr5	499311;500854;501087	499843;500976;501678	+;+;+	1248	13008	10623	12211	14102	-0.182059	8.13672	0.290424	0.475316
CsaV3_5G002220.1	CsaV3_5G002220	Ubiquitin-conjugating enzyme E2	chr5;chr5;chr5;chr5;chr5	1325359;1327380;1330140;1331663;1331900	1326893;1327484;1330267;1331758;1332231	-;-;-;-;-	2196	9904	8607	12250	12687	0.101297	7.92931	0.586912	0.745652
CsaV3_5G006110.1	CsaV3_5G006110	exosome complex component RRP41 homolog	chr5;chr5;chr5;chr5;chr5;chr5;chr5;chr5;chr5;chr5;chr5	4011900;4012459;4012649;4012843;4013944;4014059;4014466;4014617;4014808;4014959;4015109	4012299;4012548;4012734;4012959;4013980;4014137;4014533;4014655;4014868;4015005;4015446	-;-;-;-;-;-;-;-;-;-;-	1362	218	143	320	327	0.531052	2.48251	0.041965	0.114602
CsaV3_5G006170.1	CsaV3_5G006170	Reverse transcriptase	chr5	4053642	4056065	+	2424	73	44	26	48	-1.02301	0.157536	0.0112991	0.0397924
CsaV3_5G001640.1	CsaV3_5G001640	GDSL esterase/lipase	chr5;chr5	942535;948775	942764;948823	+;+	279	0	1	3	3
CsaV3_5G001700.1	CsaV3_5G001700	Metal-nicotianamine transporter like	chr5;chr5;chr5;chr5;chr5;chr5;chr5	987784;988938;989169;989634;989896;990428;990822	988861;989043;989358;989768;989990;990600;991421	-;-;-;-;-;-;-	2377	264	236	157	250	-0.67725	2.37329	0.00545543	0.0218797
CsaV3_5G003910.1	CsaV3_5G003910	Vacuolar-processing enzyme	chr5;chr5;chr5;chr5;chr5;chr5;chr5;chr5;chr5	2523744;2524480;2524994;2525233;2525422;2525698;2525845;2526153;2526459	2524413;2524644;2525150;2525318;2525621;2525746;2526057;2526359;2526896	+;+;+;+;+;+;+;+;+	2185	260	294	81	77	-2.1575	2.11363	8.84946e-12	1.74815e-10
CsaV3_5G003150.1	CsaV3_5G003150	Thaumatin-like protein	chr5;chr5	1964512;1964862	1964773;1965320	-;-	721	0	0	0	0
CsaV3_5G004630.1	CsaV3_5G004630	Actin depolymerizing factor	chr5;chr5;chr5	3011075;3011525;3012005	3011412;3011784;3012133	-;-;-	727	0	0	0	0
CsaV3_5G006800.1	CsaV3_5G006800	DUF674 family protein	chr5;chr5	4559680;4560738	4560294;4560857	+;+	735	0	0	0	0
CsaV3_5G001620.1	CsaV3_5G001620	protein BRANCHLESS TRICHOME	chr5;chr5	930043;931802	930673;932845	-;-	1675	425	386	495	649	0.135014	3.4431	0.487433	0.666259
CsaV3_5G002010.1	CsaV3_5G002010	short-chain dehydrogenase TIC 32, chloroplastic-like	chr5;chr5;chr5;chr5;chr5;chr5;chr5;chr5	1199745;1200356;1200498;1200684;1201441;1201697;1201881;1202191	1200202;1200402;1200585;1200768;1201597;1201776;1202112;1202642	-;-;-;-;-;-;-;-	1599	333	216	351	406	0.139746	2.86204	0.540471	0.710487
CsaV3_5G004830.1	CsaV3_5G004830	Protein kinase domain	chr5;chr5;chr5;chr5;chr5;chr5;chr5;chr5;chr5;chr5	3136618;3137231;3138075;3138270;3138638;3139381;3140472;3140873;3141626;3142980	3136667;3137454;3138196;3138391;3138828;3139712;3140573;3141301;3142375;3143599	+;+;+;+;+;+;+;+;+;+	2942	770	662	891	1164	0.164179	4.27225	0.30623	0.491611
CsaV3_5G005460.1	CsaV3_5G005460	Alpha/beta hydrolase	chr5;chr5;chr5;chr5;chr5;chr5;chr5;chr5;chr5;chr5;chr5;chr5;chr5;chr5	3523106;3523484;3523715;3523940;3524168;3525190;3525393;3525852;3526089;3526653;3527051;3527242;3527513;3527909	3523375;3523574;3523825;3523987;3524266;3525302;3525648;3525941;3526302;3526959;3527162;3527393;3527646;3528227	-;-;-;-;-;-;-;-;-;-;-;-;-;-	2316	663	313	530	905	0.211795	3.7032	0.380589	0.568118
CsaV3_5G001240.1	CsaV3_5G001240	8-amino-7-oxononanoate synthase	chr5;chr5;chr5;chr5;chr5;chr5;chr5;chr5;chr5;chr5;chr5	628912;629824;629997;630299;631048;631432;632011;632170;633484;633694;635776	629382;629892;630147;630387;631181;631519;632052;632408;633591;633833;636483	-;-;-;-;-;-;-;-;-;-;-	2239	560	461	647	714	0.0803348	3.73853	0.675624	0.811636
CsaV3_5G004840.1	CsaV3_5G004840	Fantom protein	chr5;chr5;chr5;chr5;chr5;chr5;chr5	3144402;3144757;3145821;3146052;3148455;3149890;3150073	3144653;3144818;3145956;3147120;3148582;3149944;3150330	+;+;+;+;+;+;+	1960	1341	1033	1290	1844	0.0414978	4.92786	0.775967	0.880051
CsaV3_5G003360.1	CsaV3_5G003360	MADS-box protein	chr5;chr5;chr5;chr5;chr5;chr5;chr5;chr5	2144062;2144504;2146209;2147327;2147686;2147945;2148173;2148741	2144375;2144723;2146290;2147391;2147785;2147986;2148214;2149675	+;+;+;+;+;+;+;+	1800	941	754	1036	1229	0.0777731	4.46463	0.62668	0.775486
CsaV3_5G002500.1	CsaV3_5G002500	40S ribosomal protein S10, putative	chr5;chr5;chr5;chr5;chr5	1519517;1520151;1520303;1520871;1521194	1519838;1520199;1520582;1521000;1521503	+;+;+;+;+	1091	9189	7862	10326	10928	-0.0121834	7.75189	0.947416	0.984023
CsaV3_5G000430.1	CsaV3_5G000430	nephrocystin-3	chr5;chr5;chr5;chr5;chr5;chr5;chr5;chr5;chr5;chr5	198022;198791;199088;199879;200094;200425;200604;201072;201509;202375	198495;198985;199355;200029;200316;200516;200739;201403;201761;203299	+;+;+;+;+;+;+;+;+;+	3049	481	326	599	853	0.497291	3.61703	0.00795942	0.0299505
CsaV3_5G005200.1	CsaV3_5G005200	Ribosome biogenesis GTPase YqeH	chr5;chr5;chr5;chr5;chr5;chr5;chr5;chr5;chr5;chr5;chr5;chr5;chr5	3338342;3339214;3339500;3339679;3339898;3340387;3341181;3342102;3342388;3342576;3342755;3343749;3344017	3338866;3339399;3339586;3339758;3339979;3340407;3341226;3342220;3342501;3342668;3342844;3343858;3345202	+;+;+;+;+;+;+;+;+;+;+;+;+	2739	2007	1570	1998	2583	0.00860763	5.50323	0.952309	0.986872
CsaV3_5G006340.1	CsaV3_5G006340	Sporulation protein rmd1	chr5;chr5;chr5;chr5;chr5;chr5;chr5	4193645;4194247;4194685;4194929;4195556;4195793;4196146	4194127;4194361;4194836;4195077;4195715;4195901;4196670	-;-;-;-;-;-;-	1693	1266	760	1014	1364	-0.10225	4.60941	0.552849	0.721001
CsaV3_5G000690.1	CsaV3_5G000690	R3 MYB transcription factor	chr5;chr5;chr5	355126;356938;357172	356801;357025;357556	+;+;+	2149	61	44	81	152	0.765328	0.893412	0.0266382	0.079594
CsaV3_5G004310.1	CsaV3_5G004310	Phosphatidylserine decarboxylase proenzyme 1, mitochondrial	chr5;chr5;chr5;chr5;chr5;chr5;chr5;chr5;chr5;chr5;chr5	2860135;2862909;2863493;2863825;2864006;2864507;2864858;2865128;2865634;2865810;2866144	2862698;2863034;2863570;2863892;2864112;2864760;2864967;2865188;2865699;2865863;2866784	-;-;-;-;-;-;-;-;-;-;-	4129	700	494	645	809	-0.0537679	3.88455	0.772807	0.878143
CsaV3_5G005920.1	CsaV3_5G005920	Ankyrin repeat-containing protein	chr5;chr5;chr5	3925709;3926282;3926561	3926099;3926434;3927039	+;+;+	1023	4	0	0	0
CsaV3_5G003310.1	CsaV3_5G003310	protein HOTHEAD	chr5;chr5;chr5;chr5;chr5;chr5	2095089;2095318;2095856;2096647;2097269;2097986	2095172;2095657;2096157;2097035;2097834;2098190	+;+;+;+;+;+	1886	2	0	0	0
CsaV3_5G006610.1	CsaV3_5G006610	Exocyst subunit Exo70 family protein	chr5	4442429	4444769	+	2341	86	54	66	75	-0.314496	0.692267	0.390199	0.577905
CsaV3_5G001230.1	CsaV3_5G001230	protein DYAD	chr5;chr5;chr5;chr5;chr5;chr5;chr5;chr5;chr5	624218;624312;624588;624786;625551;626243;626444;627351;628217	624220;624444;624691;625453;625934;626360;626527;627836;628372	+;+;+;+;+;+;+;+;+	2136	0	0	0	4
CsaV3_5G003610.1	CsaV3_5G003610	AT-hook motif nuclear-localized protein	chr5	2300479	2302012	-	1534	0	0	0	0
CsaV3_5G003870.1	CsaV3_5G003870	Dimethylallyl, adenosine tRNA methylthiotransferase	chr5;chr5;chr5;chr5;chr5;chr5;chr5;chr5	2500482;2500956;2501219;2502311;2502478;2502621;2502795;2503114	2500875;2501102;2501316;2502383;2502538;2502706;2502884;2504477	+;+;+;+;+;+;+;+	2313	4863	3563	5556	7664	0.299148	6.8862	0.0607911	0.152102
CsaV3_5G003120.1	CsaV3_5G003120	Thaumatin-like protein	chr5	1957038	1957223	-	186	0	0	0	0
CsaV3_5G003020.1	CsaV3_5G003020	30S ribosomal protein S1	chr5;chr5;chr5;chr5;chr5;chr5;chr5;chr5;chr5;chr5;chr5;chr5;chr5;chr5;chr5;chr5;chr5;chr5;chr5;chr5;chr5;chr5;chr5;chr5;chr5;chr5	1907440;1911392;1911532;1911701;1912051;1912214;1912376;1912638;1913438;1913576;1913722;1915335;1917366;1918380;1918662;1919275;1919445;1919817;1920126;1920596;1920777;1921170;1921352;1921552;1921813;1923229	1907747;1911452;1911607;1911826;1912118;1912297;1912424;1912685;1913493;1913630;1913834;1915573;1917432;1918448;1918769;1919364;1919516;1919903;1920197;1920703;1921073;1921268;1921469;1921687;1922533;1923444	-;-;-;-;-;-;-;-;-;-;-;-;-;-;-;-;-;-;-;-;-;-;-;-;-;-	3543	2402	1679	2083	3339	0.0446484	5.70234	0.767937	0.875246
CsaV3_5G005140.1	CsaV3_5G005140	Pentatricopeptide repeat	chr5	3309119	3310894	-	1776	107.5	92.5	68.5	103	-0.592047	1.09404	0.0594198	0.149433
CsaV3_5G001930.1	CsaV3_5G001930	30S ribosomal protein S6 alpha, chloroplastic	chr5;chr5;chr5	1139394;1140413;1142252	1139450;1140631;1142644	-;-;-	669	3348	2140	4203	7075	0.674864	6.4766	0.000121287	0.000790944
CsaV3_5G001790.1	CsaV3_5G001790	Dof zinc finger protein	chr5;chr5	1030359;1032565	1032009;1032950	-;-	2037	240	240	299	392	0.157743	2.70895	0.507189	0.682889
CsaV3_5G005940.1	CsaV3_5G005940	Ankyrin repeat-containing protein	chr5;chr5	3930340;3930888	3930647;3932434	-;-	1855	0	0	0	0
CsaV3_5G005740.1	CsaV3_5G005740	E3 ubiquitin-protein ligase XBAT33-like	chr5;chr5;chr5;chr5;chr5;chr5;chr5;chr5;chr5;chr5;chr5;chr5	3777803;3778915;3779764;3779987;3780129;3780269;3780693;3781141;3781560;3781732;3782202;3782399	3778680;3779006;3779907;3780033;3780187;3780429;3780877;3781212;3781619;3782006;3782322;3782491	-;-;-;-;-;-;-;-;-;-;-;-	2187	793	628	783	1084	0.0361992	4.18841	0.824649	0.912215
CsaV3_5G005390.1	CsaV3_5G005390	AT-hook motif nuclear-localized protein 3-like	chr5;chr5;chr5;chr5;chr5	3452950;3455419;3456178;3458313;3458718	3453880;3455486;3456309;3458474;3460882	+;+;+;+;+	3458	374	366	464	401	-0.0936071	3.20006	0.722527	0.844239
CsaV3_5G002080.1	CsaV3_5G002080	Pectin lyase-like superfamily protein	chr5;chr5;chr5;chr5;chr5	1260119;1262235;1262468;1262743;1262972	1260940;1262355;1262642;1262813;1263969	+;+;+;+;+	2187	4442	3455	4294	6265	0.0567478	6.66873	0.718676	0.841788
CsaV3_5G003850.1	CsaV3_5G003850	Cytochrome P450, putative	chr5;chr5	2478995;2480215	2480119;2481338	+;+	2249	198	141	358	810	1.37816	2.96086	1.5655e-07	1.78852e-06
CsaV3_5G005720.1	CsaV3_5G005720	chromosome transmission fidelity protein 8 homolog	chr5;chr5;chr5;chr5;chr5	3767050;3767598;3769311;3769504;3769824	3767387;3767802;3769393;3769549;3770125	+;+;+;+;+	974	59	36	35	50	-0.505306	0.0670891	0.214187	0.383684
CsaV3_5G000840.1	CsaV3_5G000840	Acidic endochitinase	chr5	413221	414192	-	972	0	0	6	0
CsaV3_5G001340.1	CsaV3_5G001340	S-adenosyl-L-methionine-dependent methyltransferases superfamily protein	chr5;chr5;chr5;chr5;chr5;chr5	707223;707925;708543;708932;709548;710846	707784;708389;708840;709142;710274;712354	-;-;-;-;-;-	3772	528	439	367	604	-0.374012	3.44321	0.0519754	0.134897
CsaV3_5G002870.1	CsaV3_5G002870	Holliday junction resolvase-like protein	chr5;chr5;chr5;chr5;chr5;chr5;chr5	1802823;1803453;1804290;1804434;1804784;1805024;1805754	1803348;1803510;1804358;1804529;1804873;1805096;1806071	+;+;+;+;+;+;+	1230	78	52	104	175	0.732614	1.16556	0.0211049	0.0661966
CsaV3_5G001290.1	CsaV3_5G001290	Aquaporin-like protein	chr5;chr5;chr5;chr5	660752;663322;663820;664896	661549;663741;663881;665570	+;+;+;+	1955	93	50	134	120	0.541996	1.16144	0.139075	0.281829
CsaV3_5G003240.1	CsaV3_5G003240	ethylene-responsive transcription factor ERF027	chr5	2025742	2027282	+	1541	3008	2295	699	740	-2.20588	5.34533	3.67143e-38	4.09197e-36
CsaV3_5G003690.1	CsaV3_5G003690	pentatricopeptide repeat-containing protein At4g22760	chr5;chr5	2367404;2367931	2367643;2369983	-;-	2293	266	222	226	287	-0.280059	2.50318	0.231893	0.405819
CsaV3_5G002730.1	CsaV3_5G002730	UDP-N-acetylmuramoyl-L-alanyl-D-glutamate--2, 6-diaminopimelate ligase	chr5;chr5;chr5;chr5;chr5;chr5;chr5	1682202;1682634;1683931;1684526;1685420;1685787;1686180	1682382;1682754;1684160;1684671;1685595;1685903;1688061	-;-;-;-;-;-;-	2853	1242	1131	1550	2344	0.335998	5.09731	0.024488	0.0745895
CsaV3_5G006540.1	CsaV3_5G006540	Receptor-like kinase, putative	chr5	4358095	4361831	-	3737	15246	13139	14752	23991	0.0646779	8.52642	0.701107	0.829338
CsaV3_5G005040.1	CsaV3_5G005040	Leucine-rich repeat receptor protein kinase	chr5;chr5	3253872;3257024	3256797;3257459	+;+	3362	491	397	411	536	-0.259764	3.37039	0.176313	0.334322
CsaV3_5G004430.1	CsaV3_5G004430	Exostosin-like	chr5;chr5;chr5;chr5	2921707;2922262;2923092;2923642	2922165;2922392;2923440;2924328	+;+;+;+	1626	348	244	183	230	-0.858334	2.5313	0.000311384	0.00183979
CsaV3_5G006870.1	CsaV3_5G006870	RNA-binding protein CP31B, chloroplastic	chr5;chr5;chr5;chr5	4589674;4590853;4591734;4591867	4590325;4591024;4591780;4593016	+;+;+;+	2021	630	669	531	676	-0.47603	3.84297	0.0155155	0.0517254
CsaV3_5G004480.1	CsaV3_5G004480	Unknown protein	chr5	2954932	2955114	-	183	13	12.5	10	17	-0.294731	-1.57602	0.628395	0.776922
CsaV3_5G002280.1	CsaV3_5G002280	Aluminum-activated malate transporter	chr5;chr5;chr5;chr5;chr5;chr5	1391557;1392612;1392944;1393807;1394900;1395181	1392126;1392758;1393092;1394076;1395040;1395469	-;-;-;-;-;-	1566	97	68	113	123	0.190272	1.18155	0.561435	0.72737
CsaV3_5G003320.1	CsaV3_5G003320	Molybdenum cofactor sulfurase	chr5;chr5	2106404;2108830	2108083;2108886	+;+	1737	1206	1084	1126	1797	-0.0315616	4.85096	0.835206	0.919279
CsaV3_5G005630.1	CsaV3_5G005630	ABC transporter ATP-binding protein	chr5;chr5;chr5;chr5;chr5;chr5;chr5;chr5;chr5;chr5;chr5;chr5;chr5;chr5;chr5;chr5	3690920;3692214;3692584;3692912;3693412;3694111;3694319;3694467;3695142;3695280;3696102;3696328;3696627;3696839;3696974;3697194	3691532;3692401;3692607;3693013;3693502;3694211;3694369;3694595;3695204;3695538;3696250;3696417;3696761;3696895;3697030;3697846	+;+;+;+;+;+;+;+;+;+;+;+;+;+;+;+	2762	1974	1361	1735	2731	0.0592459	5.41785	0.694966	0.825009
CsaV3_5G000700.1	CsaV3_5G000700	Mitochondrial carrier protein, putative	chr5;chr5;chr5;chr5;chr5;chr5;chr5;chr5;chr5;chr5	358709;359106;359416;359657;359883;360699;360983;361290;362198;362977	358847;359164;359565;359748;359985;360869;361042;361418;362287;363636	-;-;-;-;-;-;-;-;-;-	1653	327	239	313	416	0.0173053	2.8507	0.940633	0.980209
CsaV3_5G005300.1	CsaV3_5G005300	serine/threonine-protein kinase TIO	chr5;chr5;chr5	3396806;3397546;3398295	3397017;3397632;3398352	-;-;-	357	6	2	25	21	2.19692	-1.55501	0.00163055	0.00787222
CsaV3_5G000760.1	CsaV3_5G000760	Unknown protein	chr5;chr5;chr5;chr5	381240;381583;382849;383004	381467;381719;382890;383013	+;+;+;+	417	5	0	4	10.5	1.14516	-2.72897	0.261388	0.441864
CsaV3_5G000410.1	CsaV3_5G000410	Unknown protein	chr5;chr5;chr5	190057;195173;195309	195030;195228;195485	-;-;-	5207	2058.5	1753.25	2009	2704.83	-0.0533211	5.57069	0.709269	0.835467
CsaV3_5G004270.1	CsaV3_5G004270	Ternary complex factor MIP1, leucine-zipper	chr5;chr5;chr5;chr5;chr5;chr5;chr5;chr5;chr5;chr5;chr5	2830620;2831441;2831713;2832098;2832233;2832562;2833212;2833895;2834202;2834465;2835069	2831272;2831581;2831799;2832157;2832332;2832866;2833553;2834008;2834312;2834543;2835344	-;-;-;-;-;-;-;-;-;-;-	2268	125	117	290	420	1.17915	2.35569	2.2563e-06	2.14852e-05
CsaV3_5G002630.1	CsaV3_5G002630	Unknown protein	chr5	1610351	1610563	+	213	52	22	11	36	-1.03804	-0.485908	0.0575384	0.145729
CsaV3_5G002940.1	CsaV3_5G002940	Serine dehydratase	chr5;chr5;chr5;chr5;chr5;chr5;chr5;chr5;chr5;chr5;chr5;chr5	1844415;1845031;1845194;1846545;1846744;1847888;1851106;1851853;1852016;1853361;1853561;1854617	1844590;1845117;1845424;1846618;1846930;1848090;1851334;1851939;1852246;1853434;1853747;1854863	+;+;+;+;+;+;+;+;+;+;+;+	2013	909	798	967	1345	0.0719587	4.47841	0.643412	0.788378
CsaV3_5G004960.1	CsaV3_5G004960	Pectinesterase	chr5;chr5	3205369;3206434	3206205;3207366	-;-	1770	0	0	0	0
CsaV3_5G005250.1	CsaV3_5G005250	Unknown protein	chr5;chr5	3370229;3370488	3370392;3370830	+;+	507	10	4	18	22	1.1728	-1.55619	0.0668588	0.16357
CsaV3_5G000950.1	CsaV3_5G000950	P-loop containing nucleoside triphosphate hydrolases superfamily protein	chr5;chr5;chr5;chr5;chr5;chr5;chr5;chr5;chr5;chr5;chr5;chr5;chr5;chr5;chr5;chr5;chr5	471727;472117;473514;473740;473907;474154;474529;474685;475047;475208;475837;476015;476720;477636;477857;478032;478639	471814;472538;473635;473828;473942;474247;474571;474785;475111;475704;475924;476143;477288;477771;477925;478313;478752	+;+;+;+;+;+;+;+;+;+;+;+;+;+;+;+;+	2944	827	615.5	465	737.5	-0.630426	3.90371	0.000307732	0.00182206
CsaV3_5G001810.1	CsaV3_5G001810	MYB transcription factor	chr5;chr5	1058129;1058383	1058292;1059205	+;+	987	0	0	0	0
CsaV3_5G005650.1	CsaV3_5G005650	DNA-binding protein SMUBP-2-like	chr5;chr5;chr5;chr5;chr5;chr5;chr5	3701929;3707180;3707623;3708028;3709644;3710645;3712469	3706861;3707488;3707906;3709059;3709812;3710802;3713027	+;+;+;+;+;+;+	7444	1487.5	865.5	983	1748.5	-0.148154	4.80008	0.424246	0.608892
CsaV3_5G004370.1	CsaV3_5G004370	Unknown protein	chr5	2888555	2889058	-	504	3	0	0	5
CsaV3_5G000460.1	CsaV3_5G000460	Alpha/beta fold hydrolase	chr5;chr5;chr5;chr5;chr5;chr5;chr5;chr5;chr5;chr5	208526;208749;209153;209349;209773;209975;211488;211793;212011;212177	208646;208950;209235;209449;209868;210028;211636;211910;212098;212373	+;+;+;+;+;+;+;+;+;+	1209	989	813	695	909	-0.521899	4.27625	0.00100042	0.0051602
CsaV3_5G000510.1	CsaV3_5G000510	Pectinesterase	chr5;chr5;chr5	235332;238033;239138	236473;238169;240442	-;-;-	2584	5058	3800	5641	9383	0.386611	7.0092	0.0198204	0.0629938
CsaV3_5G005900.1	CsaV3_5G005900	Valine--tRNA ligase	chr5;chr5;chr5;chr5;chr5;chr5;chr5;chr5;chr5;chr5;chr5;chr5;chr5;chr5;chr5;chr5;chr5;chr5;chr5;chr5	3902744;3903501;3903818;3904553;3905697;3906289;3906629;3909454;3909960;3910232;3910771;3911734;3911965;3912158;3912722;3912904;3913406;3913567;3913905;3914453	3903355;3903646;3903917;3904644;3906197;3906540;3907031;3909653;3910130;3910534;3910828;3911813;3912048;3912235;3912805;3912969;3913478;3913736;3913961;3914801	-;-;-;-;-;-;-;-;-;-;-;-;-;-;-;-;-;-;-;-	3879	4335	3180	3134	5376	-0.197841	6.46815	0.23411	0.40875
CsaV3_5G004910.1	CsaV3_5G004910	Oleosin-like protein	chr5;chr5	3180560;3184070	3181781;3184727	+;+	1880	466	435	419	482	-0.348905	3.36147	0.0931217	0.209121
CsaV3_5G005380.1	CsaV3_5G005380	65-kDa microtubule-associated protein 3-like	chr5;chr5;chr5;chr5;chr5;chr5;chr5;chr5;chr5;chr5;chr5;chr5;chr5	3446037;3446656;3446907;3447582;3447933;3448234;3448507;3448756;3448999;3449297;3449465;3449703;3450400	3446251;3446746;3447113;3447830;3448142;3448389;3448666;3448907;3449086;3449370;3449539;3449961;3450875	+;+;+;+;+;+;+;+;+;+;+;+;+	2412	2	2	0	8
CsaV3_5G002720.1	CsaV3_5G002720	Signal peptide peptidase-like	chr5;chr5;chr5;chr5;chr5;chr5;chr5;chr5;chr5;chr5;chr5;chr5;chr5;chr5;chr5;chr5	1667723;1668713;1668937;1675177;1675656;1676360;1676598;1677112;1677284;1678028;1678191;1678471;1678803;1679735;1679951;1680697	1668208;1668853;1669928;1675217;1675904;1676502;1676690;1677165;1677440;1678062;1678373;1678622;1678922;1679846;1680109;1680846	-;-;-;-;-;-;-;-;-;-;-;-;-;-;-;-	3267	3108	3557	5131	6914	0.470075	6.68097	0.0134171	0.0459639
CsaV3_5G000180.1	CsaV3_5G000180	Auxin-responsive protein	chr5;chr5	94865;94998	94892;96249	-;-	1280	2165	1783	1894.5	2369.5	-0.23726	5.53123	0.103445	0.226672
CsaV3_5G002970.1	CsaV3_5G002970	O-glucosyltransferase rumi homolog	chr5;chr5;chr5;chr5;chr5;chr5	1869686;1870624;1871013;1871265;1872343;1872998	1870036;1870834;1871077;1871457;1872911;1873208	-;-;-;-;-;-	1600	241	154	129	183	-0.685544	2.01001	0.010535	0.037636
CsaV3_5G003450.1	CsaV3_5G003450	Nudix hydrolase	chr5;chr5;chr5;chr5;chr5;chr5;chr5	2216158;2216945;2217410;2217691;2218058;2218216;2218443	2216394;2217043;2217502;2217783;2218135;2218321;2218669	-;-;-;-;-;-;-	933	650	467	679	951	0.193225	3.91708	0.261728	0.442264
CsaV3_5G004690.1	CsaV3_5G004690	sec-independent protein translocase protein TatB	chr5;chr5;chr5;chr5;chr5;chr5;chr5;chr5	3055536;3056312;3056631;3057445;3057676;3057847;3058472;3060146	3055854;3056540;3056752;3057589;3057755;3058042;3058679;3060486	+;+;+;+;+;+;+;+	1640	906	860	966	1132	-0.103206	4.44614	0.547248	0.716228
CsaV3_5G002800.1	CsaV3_5G002800	Mitochondrial carrier protein, putative	chr5;chr5;chr5;chr5;chr5;chr5;chr5;chr5;chr5	1725517;1726424;1727841;1729262;1729827;1730213;1730476;1731439;1731802	1725671;1726518;1729152;1729380;1729951;1730312;1730541;1731608;1732590	+;+;+;+;+;+;+;+;+	2931	1383	1185	1086	1893	-0.176119	4.94236	0.263283	0.44392
CsaV3_5G006810.1	CsaV3_5G006810	DUF674 family protein	chr5;chr5	4563003;4565415	4563295;4565469	-;-	348	0	0	0	0
CsaV3_5G003790.1	CsaV3_5G003790	Amine oxidase	chr5;chr5;chr5;chr5;chr5;chr5	2448731;2449765;2451524;2451787;2452353;2452539	2449072;2451116;2451640;2452242;2452450;2453203	+;+;+;+;+;+	3030	4391	2620	3020	5124	-0.143524	6.37733	0.433425	0.61748
CsaV3_5G005980.1	CsaV3_5G005980	aspartyl protease family protein 2	chr5	3952051	3953430	+	1380	198	176	166	183	-0.441532	2.05328	0.105196	0.22944
CsaV3_5G002140.1	CsaV3_5G002140	Trichome birefringence-like family	chr5;chr5;chr5;chr5	1286040;1287904;1288527;1289327	1287232;1288181;1288850;1289455	-;-;-;-	1924	803	636	985	1226	0.274339	4.3327	0.0842586	0.194084
CsaV3_5G002910.1	CsaV3_5G002910	Heavy metal ATPase 5A	chr5;chr5;chr5;chr5;chr5;chr5	1823864;1824813;1825378;1825661;1826015;1829153	1824472;1825289;1825500;1825915;1827406;1829914	-;-;-;-;-;-	3618	2	3	6	14	1.55585	-2.46637	0.0992067	0.219422
CsaV3_5G005550.1	CsaV3_5G005550	Cellulase (glycosyl hydrolase family 5) protein	chr5;chr5;chr5	3589995;3591044;3591793	3590576;3591644;3592226	+;+;+	1617	0	0	0	2
CsaV3_5G006900.1	CsaV3_5G006900	Protein upstream of flc	chr5;chr5;chr5	4596910;4597448;4597635	4597354;4597517;4598594	+;+;+	1475	366	260	245	228	-0.710353	2.66746	0.00671453	0.0259123
CsaV3_5G001440.1	CsaV3_5G001440	Heavy metal-associated isoprenylated plant protein	chr5;chr5;chr5	794218;795621;795789	794810;795696;796446	+;+;+	1327	88	72	135	129	0.401376	1.26294	0.222295	0.393977
CsaV3_5G002390.1	CsaV3_5G002390	PIN2/TERF1-interacting telomerase inhibitor 1-like	chr5;chr5;chr5;chr5;chr5;chr5;chr5;chr5;chr5;chr5;chr5	1467360;1468208;1468406;1468824;1469330;1469734;1469906;1470072;1470192;1470862;1471025	1467809;1468324;1468642;1469002;1469423;1469800;1469996;1470096;1470268;1470946;1471400	-;-;-;-;-;-;-;-;-;-;-	1798	2996	2567	2971	3873	-0.0573324	6.11429	0.701627	0.829553
CsaV3_5G005050.1	CsaV3_5G005050	Leucine-rich repeat receptor protein kinase	chr5;chr5	3261414;3264889	3264435;3264929	+;+	3063	232	136	378	647	1.11521	2.87899	3.2093e-06	2.98358e-05
CsaV3_5G006620.1	CsaV3_5G006620	3-ketoacyl-CoA synthase	chr5	4447670	4450106	+	2437	72	72	68	72	-0.387159	0.722229	0.290463	0.475325
CsaV3_5G003420.1	CsaV3_5G003420	transcription factor bHLH36-like	chr5;chr5	2191536;2192800	2192148;2193265	-;-	1079	10	6	2	0	-3.1467	-2.78254	0.00634864	0.024788
CsaV3_5G006300.1	CsaV3_5G006300	Unknown protein	chr5	4174683	4174928	-	246	0	0	0	0
CsaV3_5G004060.1	CsaV3_5G004060	14 kDa proline-rich protein DC2.15-like	chr5;chr5;chr5;chr5	2696310;2697282;2698874;2699256	2696660;2697332;2698901;2699623	+;+;+;+	798	0	0	0	0
CsaV3_5G006720.1	CsaV3_5G006720	Unknown protein	chr5	4521861	4522088	+	228	0	0	0	0
CsaV3_5G003620.1	CsaV3_5G003620	Protein DETOXIFICATION	chr5;chr5	2320732;2321823	2321732;2322385	+;+	1564	41	28	33	33	-0.385692	-0.321171	0.405558	0.592054
CsaV3_5G001960.1	CsaV3_5G001960	Heat shock protein 70	chr5;chr5;chr5;chr5;chr5;chr5;chr5;chr5	1166017;1167302;1167650;1167969;1168527;1169096;1169343;1169514	1166621;1167569;1167864;1168211;1169006;1169250;1169425;1170448	+;+;+;+;+;+;+;+	2984	6350	4585	6180	7898	0.0245323	7.1158	0.881236	0.945641
CsaV3_5G000710.1	CsaV3_5G000710	ethylene-responsive transcription factor CRF1-like	chr5	365195	366779	-	1585	13	10	4	19	-0.425254	-1.74975	0.560253	0.726751
CsaV3_5G000200.1	CsaV3_5G000200	Ubiquitin-60S ribosomal protein L40	chr5;chr5;chr5;chr5;chr5	98262;98579;99163;99752;99950	98497;98665;99265;99818;102628	+;+;+;+;+	3172	2368.5	1784	2273.5	3075	0.0144323	5.71813	0.920119	0.969107
CsaV3_5G004050.1	CsaV3_5G004050	protein NRT1/ PTR FAMILY 6.3-like	chr5;chr5;chr5;chr5;chr5;chr5	2676969;2677699;2679477;2680166;2680697;2680971	2677597;2678219;2680048;2680205;2680874;2681210	-;-;-;-;-;-	2180	0	0	0	0
CsaV3_5G001330.1	CsaV3_5G001330	Transmembrane protein	chr5;chr5;chr5;chr5;chr5;chr5;chr5;chr5;chr5;chr5	699400;700156;700929;701258;701448;702580;703702;705147;705380;705576	700042;700224;701015;701365;701538;702659;703806;705241;705458;706214	-;-;-;-;-;-;-;-;-;-	1996	2816	2424	2885	3568	-0.0498444	6.03213	0.744343	0.858949
CsaV3_5G006120.1	CsaV3_5G006120	protein FAR1-RELATED SEQUENCE 5-like	chr5;chr5;chr5;chr5	4016878;4017892;4020132;4020708	4017662;4020011;4020206;4020989	+;+;+;+	3262	471	357	719	875	0.605156	3.72618	0.00098161	0.00507921
CsaV3_5G003300.1	CsaV3_5G003300	SPX domain-containing membrane protein	chr5;chr5;chr5;chr5;chr5;chr5;chr5;chr5;chr5;chr5;chr5;chr5	2084005;2084323;2085339;2085746;2086512;2087002;2087241;2088616;2089749;2090510;2090807;2091539	2084239;2084405;2085449;2085866;2086823;2087109;2087695;2088914;2089927;2090700;2090940;2092264	+;+;+;+;+;+;+;+;+;+;+;+	2954	14454	11730	2319	3587	-2.52117	7.6034	1.89294e-49	3.64039e-47
CsaV3_5G001570.1	CsaV3_5G001570	Glucan endo-1,3-beta-glucosidase, putative	chr5;chr5;chr5;chr5	868576;869125;871313;872474	869020;870224;871523;872917	+;+;+;+	2200	1102	1066	1957.5	2644.5	0.716192	5.1966	3.26406e-06	3.02589e-05
CsaV3_5G006330.1	CsaV3_5G006330	Unknown protein	chr5	4193275	4193481	+	207	0	0	0	0
CsaV3_5G005530.1	CsaV3_5G005530	60S ribosomal protein L7a	chr5;chr5;chr5;chr5;chr5;chr5	3575783;3576023;3576870;3577138;3577345;3577543	3575942;3576224;3577039;3577266;3577437;3577835	+;+;+;+;+;+	1047	4152	3526	4546	5119	-0.00535933	6.60398	0.976544	1
CsaV3_5G003880.1	CsaV3_5G003880	21 kDa protein-like	chr5	2507428	2508656	+	1229	14	6	22	32	1.08259	-1.15938	0.0560024	0.142891
CsaV3_5G002230.1	CsaV3_5G002230	Mitogen-activated protein kinase kinase kinase	chr5;chr5;chr5	1334228;1336026;1338021	1335431;1337339;1338522	-;-;-	3020	52	48	137	192	1.34909	1.22653	1.66235e-05	0.000132879
CsaV3_5G001220.1	CsaV3_5G001220	cell division cycle 20.2, cofactor of APC complex-like	chr5;chr5;chr5;chr5;chr5	617527;618074;618754;619137;619641	617904;618655;619023;619409;619981	-;-;-;-;-	1844	2	4	4	30	1.95583	-1.9483	0.0381335	0.105923
CsaV3_5G005410.1	CsaV3_5G005410	Ribonuclease H-like domain containing protein	chr5;chr5	3477562;3481785	3479867;3481932	+;+	2454	405	333	300	596	-0.120115	3.1716	0.589932	0.748181
CsaV3_5G000400.1	CsaV3_5G000400	Importin subunit beta-1 like	chr5;chr5	189412;192557	192458;192755	+;+	3246	1224	1045.25	779	1540.17	-0.372776	4.67442	0.0346141	0.0981768
CsaV3_5G003080.1	CsaV3_5G003080	Methyl-cpg-binding domain-containing protein 13	chr5;chr5;chr5;chr5;chr5;chr5;chr5;chr5	1939207;1942093;1942310;1942927;1943675;1943868;1945002;1945187	1939744;1942230;1942411;1943061;1943770;1944014;1945062;1947159	+;+;+;+;+;+;+;+	3190	1119.5	978.5	1149	1779	0.102947	4.79097	0.500007	0.677451
CsaV3_5G006250.1	CsaV3_5G006250	LOB domain-containing protein 1-like	chr5;chr5	4131728;4132840	4132370;4133244	-;-	1048	133	175	122	114	-0.73582	1.67717	0.0340196	0.0967845
CsaV3_5G005540.1	CsaV3_5G005540	ATP-dependent RNA helicase	chr5;chr5;chr5;chr5;chr5;chr5;chr5;chr5;chr5;chr5;chr5;chr5;chr5;chr5;chr5;chr5;chr5;chr5	3579912;3580800;3581009;3581247;3581474;3581681;3581939;3582164;3582371;3582512;3582758;3582967;3583415;3583793;3585729;3586002;3586728;3587475	3580370;3580934;3581149;3581358;3581544;3581835;3582050;3582265;3582431;3582683;3582854;3583061;3583548;3584033;3585735;3586517;3587328;3587908	+;+;+;+;+;+;+;+;+;+;+;+;+;+;+;+;+;+	3645	7731	6692	4643	6641	-0.722667	7.20065	7.71885e-06	6.63801e-05
CsaV3_5G005130.1	CsaV3_5G005130	Glutamate dehydrogenase	chr5;chr5;chr5;chr5;chr5;chr5;chr5;chr5;chr5	3303671;3304906;3305071;3305547;3305898;3306100;3306315;3307884;3308113	3304270;3304992;3305146;3305797;3306014;3306174;3306536;3307997;3308616	-;-;-;-;-;-;-;-;-	2046	398	460	410	520	-0.259351	3.34709	0.24854	0.426317
CsaV3_5G005150.1	CsaV3_5G005150	Unknown protein	chr5	3309443	3309763	+	321	14.5	8.5	15.5	13	-0.00138235	-1.59659	1	1
CsaV3_5G004530.1	CsaV3_5G004530	Disease resistance rpp13-like protein 4	chr5	2975751	2977712	+	1962	171	151	148	229	-0.148959	1.97361	0.570968	0.734
CsaV3_5G005160.1	CsaV3_5G005160	DNA helicase	chr5;chr5;chr5;chr5;chr5;chr5;chr5;chr5;chr5;chr5;chr5;chr5;chr5;chr5;chr5;chr5;chr5;chr5;chr5;chr5;chr5;chr5;chr5;chr5;chr5;chr5;chr5;chr5;chr5;chr5	3311846;3312806;3314033;3314959;3315116;3315660;3316180;3316405;3317901;3318029;3318207;3318558;3318719;3319688;3321313;3322107;3322687;3322936;3323401;3323574;3323815;3324078;3324583;3324801;3324990;3325862;3326881;3327203;3327494;3328219	3312414;3312920;3314095;3315018;3315178;3315710;3316273;3316595;3317957;3318115;3318278;3318596;3318928;3319765;3321363;3322173;3322787;3323049;3323484;3323702;3323940;3324152;3324716;3324906;3325046;3326057;3327044;3327244;3328067;3328654	-;-;-;-;-;-;-;-;-;-;-;-;-;-;-;-;-;-;-;-;-;-;-;-;-;-;-;-;-;-	4205	956	859	615	945	-0.597087	4.26234	0.00024423	0.00148185
CsaV3_5G002040.1	CsaV3_5G002040	Long chain acyl-CoA synthetase	chr5;chr5;chr5;chr5;chr5;chr5;chr5;chr5;chr5;chr5;chr5;chr5;chr5;chr5;chr5;chr5;chr5;chr5;chr5	1231167;1232595;1232741;1232918;1233098;1233598;1233766;1233880;1234700;1234967;1235157;1235459;1235685;1235863;1236056;1236405;1236778;1237046;1237342	1231685;1232661;1232836;1232974;1233146;1233674;1233805;1233974;1234867;1235077;1235244;1235525;1235760;1235980;1236301;1236544;1236960;1237165;1237580	+;+;+;+;+;+;+;+;+;+;+;+;+;+;+;+;+;+;+	2556	6954	5093	5605	8704	-0.116897	7.18694	0.472868	0.653288
CsaV3_5G003540.1	CsaV3_5G003540	Blue copper protein	chr5;chr5	2254983;2256036	2255323;2256207	-;-	513	6	6	5	2	-1.06865	-2.731	0.385474	0.573141
CsaV3_5G000940.1	CsaV3_5G000940	S-type anion channel	chr5;chr5;chr5;chr5;chr5;chr5	452375;453141;453272;454778;455499;456486	453049;453172;454042;455278;455691;457331	-;-;-;-;-;-	3018	1374	1285	443	605	-1.71212	4.46587	1.11448e-25	6.48711e-24
CsaV3_5G005910.1	CsaV3_5G005910	acid beta-fructofuranosidase-like	chr5;chr5;chr5;chr5;chr5;chr5;chr5	3917932;3918749;3920968;3921917;3922197;3922950;3923949	3918624;3918757;3921827;3922078;3922420;3923037;3924432	+;+;+;+;+;+;+	2520	3823	3356	2631	4051	-0.482035	6.29101	0.00237204	0.0108613
CsaV3_5G002590.1	CsaV3_5G002590	BTB/POZ domain containing protein	chr5;chr5	1568639;1569716	1569580;1570804	-;-	2031	140	95	103	152	-0.236416	1.46703	0.427681	0.612236
CsaV3_5G001650.1	CsaV3_5G001650	Alpha/beta hydrolase-1	chr5;chr5;chr5;chr5	949031;950710;951818;953248	949969;951038;952017;953908	+;+;+;+	2129	501	229	130	254	-1.28039	2.6648	2.19579e-05	0.000170855
CsaV3_5G001530.1	CsaV3_5G001530	Methyltransferase FkbM family	chr5	851258	851831	-	574	2	12	24	26	1.41921	-1.33377	0.0515518	0.134028
CsaV3_5G006320.1	CsaV3_5G006320	Aminotransferase class IV	chr5;chr5;chr5;chr5;chr5;chr5;chr5;chr5	4186713;4187643;4187783;4188773;4189934;4190192;4190719;4191461	4187257;4187675;4187892;4188858;4190055;4190309;4191199;4191676	-;-;-;-;-;-;-;-	1711	237	174	219	300	-0.0149868	2.3765	0.957672	0.989971
CsaV3_5G004360.1	CsaV3_5G004360	3-isopropylmalate dehydratase small subunit 3-like	chr5	2885935	2886130	+	196	28	17	11	24	-0.73386	-1.03458	0.153147	0.302148
CsaV3_5G001520.1	CsaV3_5G001520	StAR-related lipid transfer protein like	chr5;chr5;chr5;chr5;chr5;chr5	847228;848670;849005;849272;849582;849817	848322;848832;849181;849355;849663;850858	+;+;+;+;+;+	2643	3739	3892	7411	10188	0.826992	7.08645	3.50516e-06	3.23065e-05
CsaV3_5G005370.1	CsaV3_5G005370	General transcription factor IIH subunit	chr5;chr5;chr5;chr5;chr5	3435840;3437128;3437731;3438721;3444103	3436579;3437503;3438192;3439292;3444360	-;-;-;-;-	2408	468	380	445	625	-0.0255729	3.41666	0.897229	0.956006
CsaV3_5G001990.1	CsaV3_5G001990	Ubiquitin protein ligase E3 component n-recognin 7	chr5;chr5;chr5;chr5;chr5;chr5	1187513;1187952;1188477;1188957;1189526;1190255	1187820;1188107;1188635;1189217;1190176;1190758	+;+;+;+;+;+	2039	1309	1072	1151	1645	-0.131947	4.85115	0.363941	0.552259
CsaV3_5G003840.1	CsaV3_5G003840	Cytochrome P450, putative	chr5;chr5	2473839;2475782	2475047;2476868	-;-	2296	6	4	44	55	2.93496	-0.665636	1.94235e-07	2.17596e-06
CsaV3_5G006160.1	CsaV3_5G006160	Reverse transcriptase	chr5	4050225	4052991	+	2767	172	193	176	277	-0.0841683	2.20057	0.761234	0.869934
CsaV3_5G006550.1	CsaV3_5G006550	Leucine-rich repeat protein kinase family protein	chr5;chr5;chr5;chr5;chr5;chr5;chr5	4368966;4370598;4372317;4372437;4375674;4377608;4379124	4369668;4371113;4372329;4372482;4376214;4378154;4379229	-;-;-;-;-;-;-	2472	24	16	20	24	-0.20136	-0.968531	0.777447	0.880915
CsaV3_5G004770.1	CsaV3_5G004770	protein NRT1/ PTR FAMILY 5.10-like	chr5;chr5;chr5;chr5	3099891;3100079;3100446;3101096	3099999;3100296;3100993;3101912	+;+;+;+	1692	2668	2330	2242	3592	-0.159554	5.91192	0.287257	0.471613
CsaV3_5G002510.1	CsaV3_5G002510	Mitogen-activated protein kinase	chr5;chr5;chr5;chr5;chr5;chr5;chr5	1523550;1523857;1525029;1525310;1525999;1527030;1527317	1523738;1524285;1525158;1525447;1526331;1527213;1527973	+;+;+;+;+;+;+	2060	3338	2875	3527	4555	0.0238741	6.31447	0.880944	0.945535
CsaV3_5G002740.1	CsaV3_5G002740	Unknown protein	chr5	1694176	1694332	-	157	0	0	0	0
CsaV3_5G003110.1	CsaV3_5G003110	Unknown protein	chr5	1954698	1954893	-	196	0	0	0	2
CsaV3_5G006840.1	CsaV3_5G006840	DUF674 family protein	chr5;chr5	4576449;4577252	4576574;4577875	-;-	750	0	0	0	0
CsaV3_5G005170.1	CsaV3_5G005170	Hydrogen peroxide induced protein 1	chr5;chr5	3329904;3331476	3330540;3331742	-;-	904	63	30	60	72	0.189724	0.359912	0.641286	0.78666
CsaV3_5G001780.1	CsaV3_5G001780	BTB/POZ domain-containing protein	chr5;chr5	1024935;1026449	1025212;1028044	+;+	1874	439	392	476	668	0.093449	3.45506	0.628819	0.777101
CsaV3_5G004940.1	CsaV3_5G004940	L10-interacting MYB domain-containing protein-like	chr5;chr5;chr5	3187880;3192899;3194348	3192821;3193238;3195201	-;-;-	6136	591	504	338	490	-0.77113	3.46258	4.18878e-05	0.000306251
CsaV3_5G001940.1	CsaV3_5G001940	DUF2439 family protein	chr5;chr5;chr5;chr5;chr5;chr5;chr5;chr5;chr5;chr5;chr5;chr5	1144961;1145254;1145418;1145750;1145957;1146604;1146858;1147558;1148006;1148273;1148470;1149025	1145134;1145315;1145651;1145860;1146092;1146701;1147101;1147655;1148080;1148332;1148704;1149132	-;-;-;-;-;-;-;-;-;-;-;-	1635	71	78	68	123	-0.0465441	0.943219	0.899165	0.957275
CsaV3_5G000040.1	CsaV3_5G000040	small heat shock protein, chloroplastic	chr5;chr5	35597;36774	36518;38762	+;+	2911	111	95.5	154.5	174.5	0.329992	1.58875	0.25678	0.436671
CsaV3_5G001300.1	CsaV3_5G001300	Aquaporin-like protein	chr5;chr5;chr5;chr5;chr5	666923;667408;668923;669423;669625	666959;667552;669342;669484;670019	+;+;+;+;+	1059	259	100	329	468	0.837893	2.63178	0.00669097	0.0258468
CsaV3_5G005290.1	CsaV3_5G005290	Na/K-ATPase alpha 2 subunit	chr5;chr5;chr5;chr5;chr5	3390550;3391148;3392197;3392519;3393288	3391054;3392109;3392427;3393095;3393535	-;-;-;-;-	2523	10	12	10	22	0.131457	-1.5493	0.925245	0.971919
CsaV3_5G003960.1	CsaV3_5G003960	monocopper oxidase-like protein SKU5	chr5;chr5;chr5;chr5;chr5;chr5;chr5;chr5;chr5	2572766;2573298;2573709;2573871;2574430;2575847;2576094;2576453;2576800	2573188;2573497;2573787;2574236;2574796;2575985;2576364;2576562;2577427	-;-;-;-;-;-;-;-;-	2583	1103	959	953	1318	-0.225138	4.60464	0.131851	0.271175
CsaV3_5G006880.1	CsaV3_5G006880	Transcription termination factor like	chr5	4594962	4595480	+	519	19	30	22	37	-0.143991	-0.633312	0.788784	0.888259
CsaV3_5G004680.1	CsaV3_5G004680	Cytochrome P450	chr5;chr5	3050247;3053508	3051711;3053739	-;-	1697	2486	1926	2165	2782	-0.181619	5.71241	0.210415	0.378912
CsaV3_5G005640.1	CsaV3_5G005640	NADH dehydrogenase [ubiquinone] 1 alpha subcomplex subunit 12	chr5;chr5;chr5;chr5;chr5;chr5	3698994;3699846;3701389;3703177;3704771;3705373	3699412;3699955;3701483;3703203;3704971;3705919	-;-;-;-;-;-	1399	1366.5	985.5	1486	2108.5	0.25849	5.02386	0.0751845	0.178918
CsaV3_5G005890.1	CsaV3_5G005890	dehydration-responsive element-binding protein 1D-like	chr5	3899628	3900230	+	603	813	639	3217	5097	2.14411	5.63935	1.99236e-45	3.28422e-43
CsaV3_5G003990.1	CsaV3_5G003990	3-oxoacyl-[acyl-carrier-protein] synthase	chr5;chr5;chr5;chr5;chr5;chr5;chr5;chr5	2593967;2594794;2595096;2595316;2595522;2597213;2597708;2598746	2594624;2595016;2595160;2595434;2595627;2597352;2597856;2599602	-;-;-;-;-;-;-;-	2317	2042	1474	2316	3062	0.268397	5.60847	0.0646789	0.15935
CsaV3_5G005870.1	CsaV3_5G005870	Unknown protein	chr5;chr5	3879954;3880129	3880051;3880198	+;+	168	0	0	0	0
CsaV3_5G006140.1	CsaV3_5G006140	pentatricopeptide repeat-containing protein At5g61990, mitochondrial	chr5	4027402	4030500	-	3099	122	66	109	158	0.166897	1.34137	0.600195	0.755579
CsaV3_5G005260.1	CsaV3_5G005260	Cellulase (glycosyl hydrolase family 5) protein	chr5;chr5;chr5	3373453;3374656;3375995	3374246;3375256;3378239	+;+;+	3640	12.5	11	25.5	37	1.03813	-0.960266	0.0483035	0.127611
CsaV3_5G006910.1	CsaV3_5G006910	Harbinger transposase-derived nuclease	chr5;chr5	4602182;4605414	4602940;4606760	+;+	2106	294	283	326	404	-0.0198707	2.87847	0.935936	0.977287
CsaV3_5G002360.1	CsaV3_5G002360	Unknown protein	chr5;chr5	1436040;1436271	1436168;1436345	+;+	204	1.5	0.5	1	0
CsaV3_5G000420.1	CsaV3_5G000420	Unknown protein	chr5	192804	193055	+	252	147.5	142	147	175	-0.201608	1.8009	0.485395	0.664338
CsaV3_5G001820.1	CsaV3_5G001820	methyltransferase-like protein 17, mitochondrial	chr5;chr5;chr5;chr5;chr5;chr5;chr5;chr5;chr5;chr5;chr5;chr5	1059362;1060460;1060757;1061860;1062105;1062273;1062694;1062985;1063471;1063684;1063915;1064277	1060291;1060548;1060836;1061955;1062188;1062353;1062777;1063082;1063565;1063757;1064180;1064538	-;-;-;-;-;-;-;-;-;-;-;-	2239	788	673	1186	1451	0.503334	4.49031	0.00148327	0.00724139
CsaV3_5G002920.1	CsaV3_5G002920	ribosomal L1 domain-containing protein 1-like	chr5	1834586	1837064	+	2479	2120	1797	1546	1962	-0.511557	5.40233	0.000465976	0.00263417
CsaV3_5G003650.1	CsaV3_5G003650	AT-hook motif nuclear-localized protein	chr5;chr5;chr5;chr5;chr5	2347041;2348753;2349255;2350735;2351024	2347936;2348820;2349386;2350896;2351649	+;+;+;+;+	1884	66	64.5	56	119	0.010731	0.781441	1	1
CsaV3_5G004600.1	CsaV3_5G004600	ethylene-responsive transcription factor 1A-like	chr5	3003933	3005267	+	1335	1104	791	4278	6508	2.14726	6.01822	1.92816e-43	2.84382e-41
CsaV3_5G004920.1	CsaV3_5G004920	Blue copper protein	chr5;chr5	3183923;3184525	3184427;3184769	-;-	750	0	0	1	0
CsaV3_5G005190.1	CsaV3_5G005190	Tonoplast intrinsic protein, putative	chr5;chr5;chr5	3336038;3336437;3336826	3336257;3336690;3337392	+;+;+	1041	0	0	0	2
CsaV3_5G004390.1	CsaV3_5G004390	DNA mismatch repair protein MutS	chr5;chr5;chr5;chr5;chr5;chr5;chr5;chr5;chr5;chr5;chr5;chr5;chr5;chr5;chr5;chr5;chr5;chr5;chr5;chr5;chr5;chr5;chr5;chr5;chr5	2896454;2897030;2897309;2897454;2897789;2898414;2898555;2898940;2900009;2900197;2900421;2900676;2900909;2901131;2901692;2901901;2902140;2902318;2903111;2903347;2903486;2904031;2904224;2905242;2905578	2896510;2897233;2897344;2897566;2897834;2898460;2898662;2899015;2900081;2900342;2900506;2900815;2901048;2901199;2901755;2902044;2902207;2902376;2903267;2903399;2903584;2904145;2904346;2905412;2905738	+;+;+;+;+;+;+;+;+;+;+;+;+;+;+;+;+;+;+;+;+;+;+;+;+	2555	7	4	8	8	0.205496	-2.36746	0.880213	0.945009
CsaV3_5G004410.1	CsaV3_5G004410	Tryptophan RNA-binding attenuator protein-like	chr5;chr5;chr5;chr5;chr5;chr5;chr5;chr5;chr5;chr5	2911004;2911850;2912289;2912985;2913155;2913476;2913647;2914412;2914583;2916130	2911751;2911941;2912413;2913045;2913241;2913514;2913825;2914451;2914642;2916347	-;-;-;-;-;-;-;-;-;-	1649	1126	881	1100	1396	-0.0319952	4.6505	0.837363	0.920494
CsaV3_5G001420.1	CsaV3_5G001420	Alpha-l-fucosidase, putative	chr5;chr5;chr5;chr5	780393;781201;781716;782738	781083;781271;781955;783509	-;-;-;-	1774	353	228	311	430	0.00742596	2.87472	0.975614	1
CsaV3_5G002380.1	CsaV3_5G002380	Endoglucanase	chr5;chr5;chr5;chr5;chr5;chr5;chr5;chr5	1463494;1464357;1465003;1465316;1465478;1465729;1466078;1466624	1463889;1464569;1465203;1465393;1465630;1465840;1466244;1467124	+;+;+;+;+;+;+;+	1821	0	0	0	0
CsaV3_5G003480.1	CsaV3_5G003480	Subtilisin-like protease	chr5	2230560	2232853	+	2294	0	0	0	0
CsaV3_5G002150.1	CsaV3_5G002150	Unknown protein	chr5;chr5;chr5;chr5;chr5	1289031;1290526;1291519;1291885;1292478	1289095;1290647;1291587;1291917;1292494	+;+;+;+;+	306	2	0	2	0
CsaV3_5G000730.1	CsaV3_5G000730	myosin IC heavy chain	chr5;chr5;chr5;chr5	373013;374102;374797;374942	373379;374420;374855;375362	+;+;+;+	1166	1544	1271	1888	2245	0.211864	5.26781	0.161847	0.314368
CsaV3_5G004760.1	CsaV3_5G004760	quinone oxidoreductase-like	chr5;chr5;chr5;chr5;chr5	3095400;3095916;3096481;3097188;3097839	3095729;3096057;3096707;3097445;3098427	+;+;+;+;+	1546	1398	1089	1400	1701	-0.0225029	4.96376	0.88784	0.949922
CsaV3_5G002580.1	CsaV3_5G002580	Unknown protein	chr5;chr5	1567777;1568481	1567968;1568600	-;-	312	8	1	27	33	2.39517	-1.25751	0.000322892	0.00190102
CsaV3_5G005810.1	CsaV3_5G005810	Calcium-binding EF-hand family protein	chr5;chr5	3814039;3815549	3814574;3815588	-;-	576	30	15	56	77	1.22194	0.00809449	0.00401111	0.0169318
CsaV3_5G002810.1	CsaV3_5G002810	DUF3527 domain-containing protein	chr5;chr5;chr5	1733274;1734621;1737283	1734189;1736595;1737893	-;-;-	3502	265	203	653	1209	1.6029	3.58946	1.4085e-14	3.76933e-13
CsaV3_5G002460.1	CsaV3_5G002460	Heavy metal-associated domain protein	chr5;chr5;chr5	1493991;1494541;1494725	1494247;1494616;1494730	-;-;-	339	0	0	0	2
CsaV3_5G000520.1	CsaV3_5G000520	Nuclear migration protein nudC	chr5;chr5;chr5;chr5;chr5;chr5	250417;252154;252409;252675;253829;254005	251033;252326;252457;252841;253912;255599	+;+;+;+;+;+	2685	1747	1455	1829	2159	-0.0255523	5.33156	0.870885	0.939448
CsaV3_5G003250.1	CsaV3_5G003250	Dehydration-responsive element binding factor	chr5;chr5	2039646;2040843	2039668;2041467	+;+	648	3862	3732	3808	4941	-0.161158	6.5228	0.336051	0.524379
CsaV3_5G003010.1	CsaV3_5G003010	Unknown protein	chr5	1904846	1905565	-	720	0	0	0	0
CsaV3_5G002820.1	CsaV3_5G002820	bromo-adjacent homology (BAH) domain-containing protein	chr5;chr5;chr5;chr5;chr5;chr5;chr5;chr5	1742220;1743884;1744062;1746168;1746320;1746552;1748504;1749068	1743103;1743970;1744124;1746251;1746454;1747317;1748566;1749671	-;-;-;-;-;-;-;-	2686	831	711	897	1293	0.138257	4.36451	0.374204	0.562308
CsaV3_5G002490.1	CsaV3_5G002490	Myb transcription factor	chr5;chr5;chr5	1514532;1514950;1516117	1514813;1515079;1516861	+;+;+	1157	0	0	0	2
CsaV3_5G004240.1	CsaV3_5G004240	zinc finger protein ZAT9	chr5	2810177	2812064	-	1888	44	43	55	61	0.0655274	0.233856	0.910736	0.963644
CsaV3_5G006440.1	CsaV3_5G006440	CDP-diacylglycerol--glycerol-3-phosphate 3-phosphatidyltransferase 2	chr5;chr5;chr5;chr5;chr5;chr5;chr5	4293832;4295501;4295699;4295857;4296896;4297037;4297259	4294741;4295598;4295749;4295970;4296952;4297122;4297976	+;+;+;+;+;+;+	2034	2165	1642	1993	2766	-0.0323956	5.57006	0.820627	0.909408
CsaV3_5G001540.1	CsaV3_5G001540	Unknown protein	chr5;chr5	854741;855098	854765;855285	-;-	213	685	424	8910	10935	3.83658	6.72765	5.7358e-84	3.04091e-81
CsaV3_5G001080.1	CsaV3_5G001080	Site-determining protein	chr5	540840	541817	-	978	842	654	722	875	-0.246717	4.12418	0.147953	0.295033
CsaV3_5G003700.1	CsaV3_5G003700	Ribonuclease H-like domain containing protein	chr5;chr5	2382825;2387371	2386323;2387808	+;+	3937	221	180	391	507	0.810585	2.82056	0.000199335	0.00123489
CsaV3_5G004190.1	CsaV3_5G004190	Vesicle-associated 1-1-like protein	chr5;chr5;chr5;chr5;chr5;chr5;chr5;chr5	2777655;2778368;2779931;2780061;2780303;2780514;2780904;2781106	2778104;2778445;2779981;2780225;2780418;2780595;2780974;2781392	-;-;-;-;-;-;-;-	1300	3179	2719	2773	3959	-0.176435	6.14117	0.23601	0.410969
CsaV3_5G002960.1	CsaV3_5G002960	Receptor kinase, putative	chr5;chr5;chr5;chr5;chr5;chr5;chr5;chr5;chr5;chr5;chr5;chr5;chr5	1859980;1860787;1861086;1861331;1861573;1861939;1862321;1862456;1863053;1863269;1863529;1863699;1864301	1860703;1861002;1861243;1861463;1861778;1862166;1862385;1862572;1863181;1863412;1863600;1863837;1864879	-;-;-;-;-;-;-;-;-;-;-;-;-	2910	338	270	577	835	0.852119	3.44136	6.35759e-06	5.57241e-05
CsaV3_5G006260.1	CsaV3_5G006260	Low temperature and salt responsive protein family	chr5;chr5	4146196;4149682	4149539;4149869	+;+	3532	442	317.5	183.5	307	-1.00054	2.84098	6.60281e-06	5.7693e-05
CsaV3_5G002120.1	CsaV3_5G002120	Avr9/Cf-9 rapidly elicited protein	chr5	1275128	1276115	-	988	648	490	674	855	0.0817341	3.88902	0.640051	0.785586
CsaV3_5G003290.1	CsaV3_5G003290	calcium-dependent protein kinase 26 isoform X1	chr5;chr5;chr5;chr5;chr5	2061091;2062157;2063098;2063494;2064754	2061791;2062585;2063394;2064334;2065013	-;-;-;-;-	2528	1259	1074	1347	1758	0.0562009	4.91827	0.705618	0.832448
CsaV3_5G002200.1	CsaV3_5G002200	arabinogalactan peptide 22-like	chr5;chr5	1308648;1308879	1308774;1308976	+;+	225	8	7.5	10	11	0.0861764	-2.01893	1	1
CsaV3_5G003770.1	CsaV3_5G003770	40S ribosomal protein S13	chr5;chr5;chr5;chr5;chr5	2436394;2436608;2436790;2437009;2438048	2436503;2436680;2436928;2437195;2438490	+;+;+;+;+	952	8154	7348	8126	9276	-0.176996	7.53901	0.312817	0.499189
CsaV3_5G005800.1	CsaV3_5G005800	Cytochrome P450	chr5;chr5	3804954;3812318	3805835;3812938	+;+	1503	6	2	11.5	22.5	1.69354	-1.8756	0.022056	0.0685335
CsaV3_5G003730.1	CsaV3_5G003730	Unknown protein	chr5	2417129	2417293	+	165	6.5	15	5	11	-0.850872	-1.97911	0.230044	0.403591
CsaV3_5G000670.1	CsaV3_5G000670	pentatricopeptide repeat-containing protein At4g02750-like	chr5;chr5	344648;345299	344983;348011	+;+	3049	127	71	155	176	0.426342	1.55869	0.165418	0.319373
CsaV3_5G005520.1	CsaV3_5G005520	60S ribosomal protein L7a	chr5;chr5;chr5;chr5;chr5;chr5;chr5	3571008;3571615;3571798;3572045;3572942;3573225;3573378	3571519;3571707;3571926;3572214;3573143;3573269;3573459	-;-;-;-;-;-;-	1233	7817	6217	8048	8613	-0.0780095	7.43265	0.665281	0.803432
CsaV3_5G005830.1	CsaV3_5G005830	F-box protein PP2-A13-like	chr5;chr5;chr5	3849339;3850167;3852324	3850062;3850285;3852975	+;+;+	1495	10716	7243	9309	5926	-0.486749	7.59047	0.0890909	0.202551
CsaV3_5G005950.1	CsaV3_5G005950	Ankyrin repeat-containing protein	chr5;chr5;chr5;chr5;chr5	3933369;3936626;3937241;3937486;3938054	3933411;3937102;3937393;3937937;3938806	+;+;+;+;+	1878	156	136	32	46	-2.26824	1.14908	6.5089e-12	1.30417e-10
CsaV3_5G001950.1	CsaV3_5G001950	Bidirectional sugar transporter SWEET	chr5;chr5;chr5;chr5;chr5	1151580;1152700;1153105;1154069;1154194	1152241;1152819;1153486;1154105;1154549	-;-;-;-;-	1557	6	2	6	5	0.144842	-2.74168	1	1
CsaV3_5G003170.1	CsaV3_5G003170	C2 calcium-dependent membrane targeting	chr5	1975303	1976515	+	1213	75	51	108	72	0.244525	0.820005	0.554597	0.722265
CsaV3_5G003500.1	CsaV3_5G003500	Unknown protein	chr5;chr5;chr5	2238507;2238708;2238882	2238613;2238787;2238892	+;+;+	198	0	0	0	0
CsaV3_5G005270.1	CsaV3_5G005270	DUF1218 domain-containing protein	chr5;chr5;chr5	3376558;3379397;3382209	3377229;3379599;3382976	-;-;-	1643	38.5	23	101.5	95	1.37053	0.536039	0.000674067	0.00364859
CsaV3_5G006270.1	CsaV3_5G006270	Pentatricopeptide repeat-containing protein	chr5	4146565	4148607	-	2043	317	238.5	122.5	213	-1.10355	2.35947	9.79505e-06	8.22868e-05
CsaV3_5G006060.1	CsaV3_5G006060	Pentatricopeptide repeat-containing protein	chr5;chr5	3989791;3990148	3989917;3990407	+;+	387	132.5	121.5	89.5	113.5	-0.681998	1.4014	0.0206704	0.065115
CsaV3_5G002710.1	CsaV3_5G002710	Cytochrome P450, putative	chr5;chr5	1665164;1665777	1665671;1666738	+;+	1470	50	51	178	319	1.89748	1.65863	1.11555e-09	1.71092e-08
CsaV3_5G006400.1	CsaV3_5G006400	elongator complex protein 6	chr5;chr5;chr5;chr5;chr5	4253797;4254775;4255067;4257220;4257948	4254217;4254918;4255272;4257292;4258319	-;-;-;-;-	1216	473	368	270	323	-0.844863	3.04885	6.56936e-05	0.000457778
CsaV3_5G002300.1	CsaV3_5G002300	Cellulase (glycosyl hydrolase family 5) protein	chr5;chr5;chr5;chr5	1405040;1405722;1406440;1408878	1405618;1406331;1406824;1409109	+;+;+;+	1806	0	0	0	0
CsaV3_5G005100.1	CsaV3_5G005100	60S ribosomal protein L13	chr5;chr5;chr5;chr5;chr5	3289306;3290119;3290684;3290913;3291465	3290003;3290277;3290817;3291025;3291748	-;-;-;-;-	1388	6784	5582	7146	8103	-0.0332386	7.27489	0.848082	0.926493
CsaV3_5G006750.1	CsaV3_5G006750	DUF674 family protein	chr5;chr5	4547989;4549184	4548069;4549279	-;-	177	0	0	0	0
CsaV3_5G004790.1	CsaV3_5G004790	protein NRT1/ PTR FAMILY 5.10-like	chr5;chr5	3106383;3106566	3106491;3106748	+;+	292	44.5	65	42	56.5	-0.545723	0.287674	0.199977	0.365656
CsaV3_5G006430.1	CsaV3_5G006430	Unknown protein	chr5;chr5;chr5	4286399;4286545;4286667	4286446;4286637;4286744	+;+;+	219	0	0	0	0
CsaV3_5G001050.1	CsaV3_5G001050	Unknown protein	chr5;chr5;chr5	533926;534217;534566	534147;534336;534640	+;+;+	417	298.5	339	274	256.5	-0.605434	2.76783	0.0280854	0.0830135
CsaV3_5G001800.1	CsaV3_5G001800	Wd repeat-containing protein 44	chr5;chr5;chr5;chr5;chr5;chr5;chr5;chr5	1050307;1051023;1052544;1052785;1053049;1054306;1054466;1054646	1050706;1052343;1052634;1052942;1053100;1054385;1054559;1055765	+;+;+;+;+;+;+;+	3316	3517	3015	3123	5357	-0.0131861	6.3676	0.935802	0.9772
CsaV3_5G006040.1	CsaV3_5G006040	Sugar transporter, putative	chr5;chr5	3984646;3985987	3985880;3986861	-;-	2110	0	0	0	0
CsaV3_5G005730.1	CsaV3_5G005730	protein phosphatase inhibitor 2	chr5;chr5;chr5;chr5;chr5;chr5	3771381;3772718;3774116;3775421;3775964;3776183	3772137;3772758;3774237;3775597;3776079;3776833	+;+;+;+;+;+	1864	1391	1227	1424	2062	0.0421181	5.07957	0.777036	0.880579
CsaV3_5G006370.1	CsaV3_5G006370	Zinc finger CCCH domain-containing protein	chr5;chr5;chr5;chr5;chr5;chr5;chr5;chr5;chr5	4235084;4238676;4238862;4239176;4240183;4240357;4240614;4240844;4241159	4235494;4238778;4238992;4239364;4240271;4240497;4240698;4241015;4241217	-;-;-;-;-;-;-;-;-	1380	2295	1918	1957	2354	-0.311587	5.59237	0.037765	0.105257
CsaV3_5G005660.1	CsaV3_5G005660	protein BOLA4, chloroplastic/mitochondrial	chr5;chr5;chr5	3714597;3716915;3718663	3715826;3716982;3719288	-;-;-	1924	1994	1230	2312	3156	0.425635	5.5595	0.00748193	0.0284209
CsaV3_5G004010.1	CsaV3_5G004010	DNA-binding WRKY	chr5;chr5;chr5;chr5;chr5;chr5	2612619;2613543;2613918;2614259;2614434;2614732	2613024;2613776;2614097;2614346;2614628;2616238	+;+;+;+;+;+	2610	62	44	130	168	1.14463	1.15064	0.000284588	0.0016968
CsaV3_5G005430.1	CsaV3_5G005430	Receptor-like protein kinase	chr5;chr5;chr5;chr5	3495154;3496255;3497254;3497924	3496117;3497124;3497514;3498746	-;-;-;-	2918	120	54	94	180	0.29837	1.29698	0.407164	0.593559
CsaV3_5G005600.1	CsaV3_5G005600	Mads box protein, putative	chr5;chr5;chr5;chr5;chr5;chr5;chr5;chr5	3656105;3657493;3660889;3664314;3664531;3665753;3668511;3668946	3656605;3657534;3660930;3664413;3664592;3665834;3668714;3669120	-;-;-;-;-;-;-;-	1208	127	49	130	133	0.301253	1.29811	0.432685	0.616648
CsaV3_5G006570.1	CsaV3_5G006570	Membrane-associated kinase regulator 4	chr5	4397031	4398077	+	1047	14	24	8	36	-0.284587	-1.01332	0.69352	0.823842
CsaV3_5G006640.1	CsaV3_5G006640	caffeoylshikimate esterase	chr5;chr5;chr5;chr5;chr5;chr5;chr5	4464348;4465040;4465267;4465511;4466134;4466663;4466854	4464933;4465166;4465413;4465641;4466271;4466761;4467465	+;+;+;+;+;+;+	1840	757	493	551	727	-0.305874	3.82546	0.0993485	0.219635
CsaV3_5G003430.1	CsaV3_5G003430	BHLH transcription factor	chr5;chr5	2204438;2205107	2204869;2205442	-;-	768	0	0	0	0
CsaV3_5G002070.1	CsaV3_5G002070	ethylene-responsive transcription factor ERF061-like	chr5	1256732	1258977	+	2246	868	660	869	996	-0.0451256	4.24931	0.800501	0.895962
CsaV3_5G001350.1	CsaV3_5G001350	Heat repeat-containing protein 6	chr5;chr5;chr5;chr5;chr5;chr5;chr5;chr5;chr5;chr5;chr5;chr5;chr5;chr5;chr5;chr5;chr5;chr5;chr5;chr5;chr5;chr5;chr5;chr5;chr5;chr5;chr5	715454;717007;717591;717947;719081;719283;720602;720783;720966;721125;721315;722207;723066;723701;725307;725491;727497;728563;728896;729030;729675;730114;730762;731198;731941;733219;733407	716431;717084;717706;718053;719154;719552;720675;720870;721029;721219;721410;722458;723248;723786;725397;725593;727584;728716;728947;729109;730034;730183;730829;731471;732104;733314;733731	-;-;-;-;-;-;-;-;-;-;-;-;-;-;-;-;-;-;-;-;-;-;-;-;-;-;-	4486	1882	1840	1872	2973	-0.00998272	5.5686	0.947413	0.984023
CsaV3_5G004200.1	CsaV3_5G004200	histidine triad nucleotide-binding protein 3-like	chr5;chr5;chr5;chr5;chr5;chr5;chr5	2782611;2783097;2783298;2784406;2785434;2786397;2786558	2782969;2783209;2783375;2784472;2785510;2786443;2787353	-;-;-;-;-;-;-	1537	153	119	220	187	0.279102	1.94332	0.364214	0.552551
CsaV3_5G001830.1	CsaV3_5G001830	Nucleoside diphosphate kinase	chr5;chr5;chr5;chr5;chr5;chr5;chr5;chr5;chr5	1065976;1067085;1069117;1070451;1070645;1070879;1071040;1071575;1071826	1066096;1067236;1069149;1070567;1070727;1070942;1071157;1071729;1071921	+;+;+;+;+;+;+;+;+	939	1278	1215	1407	1581	-0.0853869	4.95179	0.615173	0.767538
CsaV3_5G000320.1	CsaV3_5G000320	Unknown protein	chr5;chr5	155828;156248	155953;156433	+;+	312	3	1	3	2
CsaV3_5G006460.1	CsaV3_5G006460	Protein phosphatase 2C family protein	chr5;chr5;chr5;chr5	4308076;4308716;4309404;4311110	4308300;4308952;4309786;4311434	-;-;-;-	1170	2957	2811	1009	1367	-1.649	5.60077	2.176e-26	1.3256e-24
CsaV3_5G005990.1	CsaV3_5G005990	Unknown protein	chr5;chr5;chr5	3963916;3964053;3964316	3963964;3964117;3964366	-;-;-	165	11	3	11	19	0.747016	-1.81107	0.276739	0.459381
CsaV3_5G004140.1	CsaV3_5G004140	14 kDa proline-rich protein DC2.15-like	chr5;chr5	2737344;2738041	2737348;2738284	+;+	249	21	11	16	6	-0.775043	-1.52172	0.311289	0.497446
CsaV3_5G000290.1	CsaV3_5G000290	histone-lysine N-methyltransferase ATXR6	chr5;chr5;chr5;chr5;chr5;chr5	137974;140333;140626;141154;141492;141988	140201;140545;140726;141383;141572;142373	-;-;-;-;-;-	3239	104	88	22	48	-1.8475	0.633583	6.50832e-07	6.72641e-06
CsaV3_5G006790.1	CsaV3_5G006790	DUF674 domain-containing protein	chr5;chr5	4554788;4555629	4555246;4555775	+;+	606	0	2	0	0
CsaV3_5G003640.1	CsaV3_5G003640	ACT domain containing protein	chr5;chr5;chr5;chr5;chr5;chr5	2332642;2333835;2334111;2334290;2334959;2335152	2333200;2333995;2334178;2334856;2335063;2336646	+;+;+;+;+;+	2955	4057	3787	9672	12692	1.14757	7.33037	1.33317e-11	2.5867e-10
CsaV3_5G004980.1	CsaV3_5G004980	Unknown protein	chr5;chr5	3216327;3216677	3216575;3216679	-;-	252	51	49	25	73	-0.464935	0.18584	0.295321	0.48021
CsaV3_5G001010.1	CsaV3_5G001010	WRKY transcription factor	chr5;chr5;chr5	504127;504935;505282	504770;505048;505921	-;-;-	1398	0	6	0	0
CsaV3_5G000390.1	CsaV3_5G000390	Acyl-CoA-binding domain protein	chr5;chr5;chr5;chr5;chr5;chr5	180422;182002;182220;184112;186470;186908	181153;182107;182320;184203;186567;187525	+;+;+;+;+;+	1747	1561	1189	1521	2011	0.0119399	5.12397	0.93429	0.976427
CsaV3_5G004350.1	CsaV3_5G004350	Unknown protein	chr5	2882199	2882635	-	437	3	0	2	11	1.64376	-2.92838	0.137408	0.279199
CsaV3_5G001360.1	CsaV3_5G001360	RING-H2 finger protein ATL79-like	chr5	735170	737076	-	1907	4	10	40	52	2.31379	-0.695079	6.62742e-05	0.000461005
CsaV3_5G001690.1	CsaV3_5G001690	Metal-nicotianamine transporter like	chr5;chr5;chr5;chr5;chr5;chr5;chr5	980408;981430;981708;982385;982792;983150;983679	981333;981538;981897;982519;982886;983322;984045	-;-;-;-;-;-;-	1995	3843	2895	4498	6876	0.389824	6.61683	0.014107	0.047851
CsaV3_5G001170.1	CsaV3_5G001170	Transmembrane protein	chr5;chr5	596830;597930	597412;598454	+;+	1108	207	152	311	477	0.769666	2.63038	0.000756495	0.00404564
CsaV3_5G003560.1	CsaV3_5G003560	Blue copper protein	chr5;chr5	2261243;2262399	2261825;2262850	-;-	1035	0	0	0	0
CsaV3_5G001410.1	CsaV3_5G001410	B3 domain-containing transcription factor	chr5;chr5	765460;769815	767231;770215	+;+	2173	2246	2247	1507	2154	-0.675145	5.54779	1.58949e-05	0.000127419
CsaV3_5G004080.1	CsaV3_5G004080	14 kDa proline-rich protein DC2.15-like	chr5	2712454	2712786	+	333	0	0	0	0
CsaV3_5G005820.1	CsaV3_5G005820	receptor-like protein 12	chr5	3819387	3821539	+	2153	26	10	19	18	-0.252037	-1.152	0.722745	0.844243
CsaV3_5G000680.1	CsaV3_5G000680	Bidirectional sugar transporter SWEET	chr5;chr5;chr5;chr5;chr5;chr5	348199;348827;349039;350257;350762;350904	348719;348946;349200;350479;350798;351065	-;-;-;-;-;-	1225	115	12	82	101	0.291977	0.786954	0.637623	0.78344
CsaV3_5G000060.1	CsaV3_5G000060	Unknown protein	chr5	42116	42421	+	306	305	278	253	451	-0.122928	2.8389	0.586274	0.745373
CsaV3_5G002340.1	CsaV3_5G002340	late embryogenesis abundant protein At1g64065	chr5;chr5	1419305;1421129	1419931;1421746	-;-	1245	2035	1285	11157	16226	2.69811	7.27939	9.01034e-49	1.66742e-46
CsaV3_5G000660.1	CsaV3_5G000660	Polypyrimidine tract-binding-like protein, putative	chr5;chr5;chr5	341215;342172;343326	341804;342423;343917	-;-;-	1434	6	7	4	1	-1.64983	-2.78276	0.114879	0.244278
CsaV3_5G004610.1	CsaV3_5G004610	Unknown protein	chr5;chr5	3006278;3006654	3006424;3006987	+;+	481	0	0	0	0
CsaV3_5G000050.1	CsaV3_5G000050	TSA: Wollemia nobilis Ref_Wollemi_Transcript_28859_610 transcribed RNA sequence	chr5;chr5	35742;36617	36499;38762	-;-	2904	114	99.5	165.5	192.5	0.399873	1.67698	0.15998	0.312224
CsaV3_5G005070.1	CsaV3_5G005070	Replicase polyprotein 1ab	chr5;chr5;chr5;chr5	3276943;3279842;3281889;3282311	3277755;3279967;3281942;3282835	-;-;-;-	1518	2817	2075	2772	3695	0.0555603	5.97344	0.704143	0.831475
CsaV3_5G002410.1	CsaV3_5G002410	Det1-and ddb1-associated protein 1	chr5;chr5;chr5;chr5	1476642;1478509;1478730;1478910	1476938;1478569;1478791;1479751	+;+;+;+	1262	208	164	336	452	0.728301	2.65933	0.0012	0.00606526
CsaV3_5G001500.1	CsaV3_5G001500	Unknown protein	chr5	828487	828678	+	192	0	0	0	0
CsaV3_5G001100.1	CsaV3_5G001100	DUF819 domain-containing protein	chr5;chr5;chr5;chr5;chr5;chr5	545580;546336;547616;548642;549039;549910	545899;546562;547726;548797;549280;550233	+;+;+;+;+;+	1380	293	221	255	485	0.136818	2.77721	0.573221	0.735541
CsaV3_5G006760.1	CsaV3_5G006760	DUF674 family protein	chr5	4549296	4549847	-	552	0	0	0	0
CsaV3_5G005510.1	CsaV3_5G005510	secoisolariciresinol dehydrogenase	chr5;chr5	3568286;3569735	3568664;3570725	+;+	1370	250	189	225	221	-0.294022	2.3376	0.282862	0.466506
CsaV3_5G003460.1	CsaV3_5G003460	Cytochrome P450, putative	chr5;chr5;chr5	2219835;2220410;2222040	2220262;2220437;2222930	-;-;-	1347	0	2	0	4
CsaV3_5G001720.1	CsaV3_5G001720	NADP-specific glutamate dehydrogenase	chr5	994240	995010	+	771	73	69.5	142.5	132.5	0.621319	1.23776	0.0683282	0.166337
CsaV3_5G001400.1	CsaV3_5G001400	ethylene-responsive transcription factor ERF096-like	chr5;chr5	751636;752549	752112;753269	+;+	1198	6	4	7	14	0.681794	-2.2216	0.394856	0.582105
CsaV3_5G003800.1	CsaV3_5G003800	Amine oxidase	chr5;chr5;chr5;chr5	2454206;2456484;2456972;2457778	2455812;2456597;2457516;2458762	+;+;+;+	3251	4476	2878	6460	8898	0.72227	6.92826	2.20431e-05	0.00017145
CsaV3_5G001090.1	CsaV3_5G001090	RNA-binding protein-like RNA recognition motif protein	chr5;chr5;chr5;chr5	543032;544207;544370;544572	543034;544280;544496;544883	+;+;+;+	516	309	238	290	287	-0.241385	2.67882	0.340957	0.529328
CsaV3_5G005110.1	CsaV3_5G005110	Transmembrane protein 135	chr5;chr5;chr5;chr5;chr5;chr5;chr5;chr5	3292260;3293632;3293927;3294424;3295536;3295768;3296003;3297164	3293171;3293838;3294019;3294771;3295634;3295867;3296142;3298007	-;-;-;-;-;-;-;-	2743	1022	886	819	1206	-0.285452	4.46478	0.0625418	0.155431
CsaV3_5G005220.1	CsaV3_5G005220	Receptor protein kinase, putative	chr5;chr5;chr5;chr5;chr5;chr5	3349658;3350148;3350581;3351715;3353408;3354674	3350037;3350342;3350950;3352567;3354138;3355166	+;+;+;+;+;+	3022	547	425	659	856	0.291216	3.7764	0.1001	0.220947
CsaV3_5G001550.1	CsaV3_5G001550	Unknown protein	chr5;chr5;chr5;chr5	858459;858630;858981;860288	858505;858849;859088;861160	+;+;+;+	1248	364	335	902	1016	1.11231	3.82391	1.22293e-08	1.63413e-07
CsaV3_5G006450.1	CsaV3_5G006450	Glutathione S-transferase	chr5;chr5;chr5;chr5;chr5;chr5;chr5;chr5;chr5;chr5	4299122;4300106;4300677;4303117;4303273;4303465;4304052;4304297;4304884;4305464	4299422;4300186;4300784;4303193;4303372;4303563;4304138;4304357;4304958;4305918	-;-;-;-;-;-;-;-;-;-	1444	762	561	732	1026	0.0563727	4.09048	0.73508	0.852584
CsaV3_5G002190.1	CsaV3_5G002190	Cysteine alpha-hairpin motif superfamily	chr5;chr5;chr5;chr5	1307904;1309604;1310005;1311114	1308936;1309682;1310309;1311132	-;-;-;-	1436	92	68.5	183	161	0.795173	1.49929	0.0155634	0.0518586
CsaV3_5G001250.1	CsaV3_5G001250	Plat domain-containing protein 1	chr5;chr5	636719;637496	636915;638158	+;+	860	4	0	0	0
CsaV3_5G005840.1	CsaV3_5G005840	F-box protein At4g00755-like	chr5;chr5;chr5;chr5;chr5;chr5	3856483;3857684;3858654;3859161;3859644;3860548	3857332;3857838;3859067;3859330;3859762;3861474	+;+;+;+;+;+	2635	871	669	691	924	-0.282826	4.14841	0.0836295	0.193013
CsaV3_5G006940.1	CsaV3_5G006940	Unknown protein	chr5;chr5;chr5	4635653;4635792;4636125	4635719;4635885;4636197	+;+;+	234	76	59	33	97	-0.479697	0.587929	0.239952	0.415693
CsaV3_5G000170.1	CsaV3_5G000170	CDPK-related kinase 6	chr5;chr5;chr5;chr5;chr5;chr5;chr5;chr5;chr5;chr5;chr5;chr5;chr5	91393;91922;92154;92280;92475;92598;92661;92760;93161;93494;93682;93909;94153	91824;92052;92195;92388;92553;92632;92721;93056;93270;93598;93744;94076;94287	+;+;+;+;+;+;+;+;+;+;+;+;+	1767	1794	1336	1125	1930	-0.412623	5.11005	0.0073327	0.0279243
CsaV3_5G003040.1	CsaV3_5G003040	ATP-dependent RNA helicase	chr5;chr5;chr5;chr5;chr5;chr5;chr5;chr5;chr5;chr5	1923939;1925166;1925975;1926111;1926513;1926813;1927042;1927241;1927742;1928187	1925079;1925272;1926030;1926335;1926719;1926899;1927137;1927456;1927924;1928874	+;+;+;+;+;+;+;+;+;+	3006	723	598	566	895	-0.230307	3.9568	0.178905	0.337958
CsaV3_5G002210.1	CsaV3_5G002210	ethylene-responsive transcription factor CRF2-like	chr5	1313642	1315804	-	2163	31	25	76.2	70	1.06423	0.208453	0.0107163	0.0381854
CsaV3_5G002110.1	CsaV3_5G002110	DUF3593 domain-containing protein	chr5;chr5;chr5	1270718;1271648;1272244	1271538;1271665;1272824	-;-;-	1420	1244	942	1581	1949	0.351011	4.97362	0.0199316	0.0632857
CsaV3_5G000740.1	CsaV3_5G000740	Protein kinase domain	chr5;chr5	375984;376965	376684;378213	-;-	1950	53	17	68	80	0.786548	0.29836	0.0917833	0.207016
CsaV3_5G000070.1	CsaV3_5G000070	Arginine/serine-rich splicing factor, putative	chr5;chr5;chr5;chr5;chr5;chr5;chr5;chr5;chr5;chr5;chr5;chr5	42567;42892;43044;43200;43525;43663;47807;47937;48155;48371;48521;51306	42653;42957;43118;43404;43571;43720;47856;47993;48288;48445;48557;51326	+;+;+;+;+;+;+;+;+;+;+;+	912	1990	1792	1915	2343	-0.18162	5.50224	0.23137	0.405228
CsaV3_5G006030.1	CsaV3_5G006030	Sugar transporter, putative	chr5;chr5	3979529;3980595	3980488;3981926	+;+	2292	0	0	0	0
CsaV3_5G002290.1	CsaV3_5G002290	Reticulon-like protein	chr5;chr5;chr5;chr5;chr5	1400483;1401492;1401663;1401885;1402644	1401386;1401561;1401804;1402065;1403241	-;-;-;-;-	1895	3799	2976	3918	4632	-0.00130889	6.41908	0.99562	1
CsaV3_5G000860.1	CsaV3_5G000860	protein timeless homolog	chr5;chr5;chr5;chr5;chr5;chr5;chr5;chr5;chr5;chr5;chr5;chr5;chr5;chr5;chr5;chr5;chr5;chr5;chr5;chr5	420728;421110;421360;421686;422356;422572;422860;423434;423941;424707;425438;426029;426697;426847;427143;427588;427730;428325;428680;429369	420976;421262;421519;422004;422487;422761;422990;423640;424107;424785;425944;426399;426780;426945;427385;427656;427939;428438;428944;429410	+;+;+;+;+;+;+;+;+;+;+;+;+;+;+;+;+;+;+;+	3791	58	35.5	34	60	-0.355967	0.113207	0.402115	0.589264
CsaV3_5G003860.1	CsaV3_5G003860	Myb transcription factor	chr5;chr5	2485338;2487621	2486358;2488318	-;-	1719	4	2	8	26	2.05043	-1.94243	0.0108187	0.0384823
CsaV3_5G005350.1	CsaV3_5G005350	Serine/threonine-protein kinase	chr5;chr5;chr5;chr5;chr5;chr5;chr5;chr5;chr5;chr5;chr5;chr5;chr5;chr5;chr5;chr5;chr5;chr5;chr5;chr5;chr5;chr5;chr5	3410317;3411544;3412109;3412310;3412750;3413307;3414571;3415190;3416009;3417054;3417843;3418073;3418434;3418610;3418765;3420271;3420760;3422384;3422606;3423086;3424086;3424236;3424855	3410907;3411732;3412189;3412453;3412983;3414464;3415110;3415288;3416180;3417192;3417992;3418169;3418514;3418678;3418837;3420355;3420823;3422476;3422680;3423178;3424160;3424326;3425063	-;-;-;-;-;-;-;-;-;-;-;-;-;-;-;-;-;-;-;-;-;-;-	4602	45	53	58	131	0.515314	0.673432	0.197919	0.363076
CsaV3_5G004260.1	CsaV3_5G004260	metalloendoproteinase 1-MMP	chr5	2824442	2826357	-	1916	115	95	142	130	0.0564348	1.45999	0.865192	0.936468
CsaV3_5G004860.1	CsaV3_5G004860	acid phosphatase 1	chr5;chr5;chr5	3157981;3159838;3160723	3158536;3160047;3161607	-;-;-	1651	1506	1141	1490	1822	-0.0160813	5.05463	0.920536	0.969107
CsaV3_5G003350.1	CsaV3_5G003350	protein FAM63A isoform X2	chr5;chr5;chr5;chr5;chr5;chr5;chr5;chr5;chr5;chr5;chr5;chr5	2129969;2131070;2131693;2131830;2132230;2132459;2132643;2132799;2136757;2136927;2137127;2137926	2130404;2131187;2131742;2131934;2132310;2132540;2132697;2133870;2136844;2137033;2137245;2138348	-;-;-;-;-;-;-;-;-;-;-;-	2736	899	613	1006	1506	0.376577	4.44949	0.0176001	0.0572165
CsaV3_5G002650.1	CsaV3_5G002650	E3 ubiquitin-protein ligase At3g02290-like	chr5;chr5;chr5;chr5;chr5	1620832;1622366;1622952;1623613;1624098	1621369;1622498;1623381;1623722;1624667	+;+;+;+;+	1781	2008	1774	2533	2756	0.1472	5.66451	0.369264	0.557829
CsaV3_5G004280.1	CsaV3_5G004280	Pentatricopeptide repeat	chr5;chr5	2837774;2838797	2838271;2839360	+;+	1062	28	47	17	50	-0.634317	-0.258297	0.23415	0.408783
CsaV3_5G000300.1	CsaV3_5G000300	Dof zinc finger protein	chr5;chr5	146419;148006	147681;149861	+;+	3119	277	283	256	226	-0.542476	2.59926	0.0546121	0.140164
CsaV3_5G000650.1	CsaV3_5G000650	Polypyrimidine tract binding protein, putative	chr5;chr5;chr5;chr5;chr5;chr5;chr5;chr5;chr5;chr5;chr5	334526;335874;336209;336394;336750;336974;337324;337492;338738;339045;340245	335397;335986;336290;336510;336807;337069;337397;337554;338947;339253;340390	-;-;-;-;-;-;-;-;-;-;-	2040	4004	3086	2795	4078	-0.406423	6.29466	0.00857386	0.031823
CsaV3_5G003980.1	CsaV3_5G003980	transaldolase	chr5;chr5;chr5;chr5;chr5;chr5;chr5;chr5;chr5;chr5;chr5;chr5;chr5	2589193;2589947;2590178;2590601;2590797;2591621;2591795;2592266;2592457;2592685;2592865;2593048;2593261	2589671;2590082;2590275;2590678;2590866;2591685;2591875;2592370;2592540;2592760;2592943;2593162;2593519	-;-;-;-;-;-;-;-;-;-;-;-;-	1725	3767	2808	4071	6040	0.259843	6.50836	0.097909	0.21731
CsaV3_5G001770.1	CsaV3_5G001770	FAS-associated factor 2-like	chr5;chr5;chr5;chr5	1018884;1019625;1019972;1023258	1019476;1019828;1020142;1024315	-;-;-;-	2026	1998	1567	1593	2018	-0.327686	5.33936	0.0246254	0.0748917
CsaV3_5G006050.1	CsaV3_5G006050	Transcription termination factor like	chr5;chr5	3989165;3990643	3990021;3991873	-;-	2088	791.5	651.5	564.5	778.5	-0.463619	3.98045	0.00574364	0.0227933
CsaV3_5G004560.1	CsaV3_5G004560	Disease resistance rpp13-like protein 4	chr5	2984538	2987238	+	2701	4	10	6	15	0.141683	-2.07438	0.906562	0.960692
CsaV3_5G003160.1	CsaV3_5G003160	UDP-glucose 4-epimerase	chr5;chr5;chr5;chr5;chr5;chr5;chr5;chr5;chr5;chr5;chr5;chr5	1968211;1968509;1968656;1968885;1969110;1969549;1969715;1969902;1970094;1971355;1971701;1972181	1968405;1968558;1968791;1968986;1969337;1969630;1969797;1969993;1970158;1971424;1972010;1972957	+;+;+;+;+;+;+;+;+;+;+;+	2190	10841	9111	9667	14398	-0.100809	7.93358	0.532147	0.704302
CsaV3_5G000920.1	CsaV3_5G000920	Unknown protein	chr5	447210	447401	+	192	0	0	0	0
CsaV3_5G001490.1	CsaV3_5G001490	50S ribosomal protein L11	chr5;chr5;chr5;chr5	828219;832322;832466;832742	829462;832385;832638;833961	-;-;-;-	2701	4644	3223	5256	7058	0.303396	6.78524	0.0626163	0.155562
CsaV3_5G005400.1	CsaV3_5G005400	rRNA-processing protein EBP2, putative	chr5;chr5	3461460;3463589	3462782;3463800	-;-	1535	1286	989	1532	1659	0.162291	4.92933	0.325035	0.512254
CsaV3_5G004700.1	CsaV3_5G004700	Auxin-responsive protein	chr5;chr5;chr5;chr5	3060511;3061003;3061908;3062248	3060902;3061102;3062143;3062749	-;-;-;-	1230	593	395	867	1134	0.679285	4.01575	0.000121459	0.000791805
CsaV3_5G002560.1	CsaV3_5G002560	homeobox protein BEL1 homolog	chr5;chr5;chr5;chr5;chr5;chr5	1549371;1550747;1551364;1552032;1552911;1553820	1550349;1550807;1551746;1552804;1553191;1554061	-;-;-;-;-;-	2719	3242	2758	3190	4404	-0.0228473	6.23974	0.883532	0.947017
CsaV3_5G003920.1	CsaV3_5G003920	NAC domain-containing protein 7-like	chr5;chr5;chr5;chr5	2540628;2543587;2543849;2544880	2541175;2543774;2544123;2545728	+;+;+;+	1860	150	119	116	219	-0.0730652	1.74871	0.807764	0.900456
CsaV3_5G006580.1	CsaV3_5G006580	Unknown protein	chr5;chr5	4398813;4398949	4398844;4399138	+;+	222	1	2	0	4
CsaV3_5G006420.1	CsaV3_5G006420	TBC1 domain family member 8B	chr5;chr5;chr5;chr5;chr5;chr5;chr5;chr5;chr5;chr5;chr5;chr5;chr5;chr5;chr5;chr5;chr5;chr5	4271457;4276167;4276852;4279645;4279830;4280302;4281344;4282112;4282630;4282915;4283121;4283301;4283678;4284183;4284370;4284641;4285404;4286191	4272113;4276284;4276994;4279746;4279910;4280371;4281405;4282521;4282713;4283007;4283172;4283367;4283736;4284296;4284552;4285264;4285473;4286544	-;-;-;-;-;-;-;-;-;-;-;-;-;-;-;-;-;-	3343	3804	3319	3397	5190	-0.107502	6.44773	0.497735	0.674981
CsaV3_5G004180.1	CsaV3_5G004180	leukocyte receptor cluster member 1 homolog	chr5;chr5	2775585;2776835	2776240;2776853	+;+	675	1029	763	503	692	-0.93652	4.10288	1.64513e-08	2.14709e-07
CsaV3_5G002090.1	CsaV3_5G002090	Alpha/beta hydrolase family protein	chr5;chr5;chr5;chr5;chr5;chr5	1264617;1265364;1265552;1265968;1266417;1266842	1264952;1265425;1265684;1266040;1266482;1267363	+;+;+;+;+;+	1192	909	658	1017	1239	0.189654	4.4027	0.23805	0.413312
CsaV3_5G006850.1	CsaV3_5G006850	60S ribosomal protein L23a	chr5;chr5;chr5;chr5	4579666;4579839;4580365;4580876	4579735;4579881;4580728;4581439	+;+;+;+	1041	8926	7279	8661	9681	-0.1543	7.60553	0.375649	0.563272
CsaV3_5G001160.1	CsaV3_5G001160	Ribosomal protein S9	chr5;chr5;chr5;chr5	588425;588966;590101;593963	588862;589046;590541;594917	-;-;-;-	1915	851	614	819	899	-0.0937638	4.16086	0.614156	0.766572
CsaV3_5G004290.1	CsaV3_5G004290	Aquaporin-like protein	chr5;chr5;chr5	2845610;2846350;2847572	2846030;2846600;2848255	+;+;+	1356	696	303	764	1450	0.796824	4.07491	0.00188862	0.00893562
CsaV3_5G002930.1	CsaV3_5G002930	CoA ligase	chr5;chr5;chr5;chr5	1839970;1840357;1841529;1841725	1840170;1841401;1841632;1841916	+;+;+;+	1542	5161	4345	5055	8334	0.110453	6.97019	0.503126	0.679472
CsaV3_5G005420.1	CsaV3_5G005420	Hypersensitive-induced response protein	chr5;chr5;chr5;chr5;chr5	3490979;3492080;3492836;3493030;3493695	3491780;3492176;3492927;3493150;3494203	-;-;-;-;-	1621	139	88	107	177	-0.038478	1.51085	0.905367	0.960076
CsaV3_5G004100.1	CsaV3_5G004100	14 kDa proline-rich protein DC2.15-like	chr5	2718419	2719080	+	662	0	0	0	0
CsaV3_5G004400.1	CsaV3_5G004400	3-isopropylmalate dehydratase small subunit 3-like	chr5	2907733	2910112	+	2380	3727	3052	4375	5527	0.197903	6.52657	0.214199	0.383684
CsaV3_5G002750.1	CsaV3_5G002750	Unknown protein	chr5;chr5	1694611;1694822	1694664;1695118	+;+	351	4	6	10	8	0.495892	-2.32355	0.674417	0.810871
CsaV3_5G003440.1	CsaV3_5G003440	Subtilisin-like protease	chr5	2210324	2212561	-	2238	197	147	209	404	0.443253	2.37358	0.0900844	0.204265
CsaV3_5G003180.1	CsaV3_5G003180	Rhomboid-like protein	chr5;chr5;chr5;chr5;chr5	1979521;1980878;1981597;1981875;1982245	1980147;1981041;1981760;1982125;1982356	+;+;+;+;+	1318	3600	2617.5	8354.5	13112.5	1.42168	7.16948	1.54696e-17	5.21395e-16
CsaV3_5G003000.1	CsaV3_5G003000	Protein LURP-one-related like	chr5;chr5;chr5	1889345;1889750;1890168	1889659;1889986;1894329	+;+;+	4714	641.5	582	723.5	951.5	0.0914931	4.01166	0.600577	0.755797
CsaV3_5G001510.1	CsaV3_5G001510	Hexosyltransferase	chr5;chr5;chr5;chr5;chr5;chr5;chr5;chr5;chr5;chr5;chr5	837261;839042;839222;839431;839734;839905;842052;842294;842467;842823;843160	837838;839145;839276;839642;839797;839977;842172;842381;842592;842932;843491	+;+;+;+;+;+;+;+;+;+;+	1863	248	243	261	308	-0.142466	2.58753	0.565078	0.730113
CsaV3_5G004210.1	CsaV3_5G004210	Protein arginine N-methyltransferase	chr5;chr5;chr5;chr5;chr5;chr5;chr5;chr5;chr5;chr5;chr5;chr5;chr5;chr5	2787330;2788200;2788790;2789181;2789419;2789629;2789908;2790338;2790731;2791275;2791468;2791713;2793205;2793396	2787928;2788422;2788915;2789342;2789537;2789708;2790179;2790574;2790804;2791368;2791617;2791787;2793301;2794009	+;+;+;+;+;+;+;+;+;+;+;+;+;+	2922	258	139	318	363	0.468959	2.5691	0.077155	0.18239
CsaV3_5G004970.1	CsaV3_5G004970	Mannose-6-phosphate isomerase	chr5;chr5;chr5;chr5;chr5	3213133;3214042;3214561;3215085;3215571	3213453;3214308;3214773;3215252;3215957	-;-;-;-;-	1356	478	389	454	658	-0.00563571	3.45861	0.980713	1
CsaV3_5G005500.1	CsaV3_5G005500	Xyloglucan galactosyltransferase	chr5	3557413	3560052	+	2640	327	298	268	321	-0.437586	2.79451	0.0528126	0.136669
CsaV3_5G004070.1	CsaV3_5G004070	14 kDa proline-rich protein DC2.15-like	chr5;chr5;chr5;chr5;chr5;chr5;chr5	2702739;2704765;2705029;2705447;2705927;2706181;2712299	2703110;2704818;2705130;2705476;2706061;2706387;2712403	+;+;+;+;+;+;+	1005	0	0	0	0
CsaV3_5G002840.1	CsaV3_5G002840	Tubulin beta chain	chr5;chr5;chr5	1761660;1763175;1763957	1762557;1763444;1767852	+;+;+	5064	7091.5	5455.5	5309	6749.5	-0.40172	7.11985	0.0135965	0.0463922
CsaV3_5G006220.1	CsaV3_5G006220	glycosyltransferase-like KOBITO 1	chr5;chr5;chr5;chr5;chr5;chr5;chr5;chr5;chr5	4108554;4110434;4111467;4111944;4112133;4112379;4113146;4113299;4113772	4110360;4111162;4111654;4111988;4112267;4112487;4113198;4113448;4114119	-;-;-;-;-;-;-;-;-	3564	1350.5	1322.5	1312.5	1771	-0.164693	5.01631	0.291846	0.476515
CsaV3_5G006000.1	CsaV3_5G006000	Pentatricopeptide repeat	chr5;chr5;chr5;chr5	3964496;3968630;3968795;3971217	3966746;3968758;3968912;3971232	-;-;-;-	2514	139.5	78	104	229.5	0.232599	1.58805	0.499748	0.67724
CsaV3_5G006630.1	CsaV3_5G006630	60S ribosomal protein L35-like	chr5;chr5;chr5;chr5	4453068;4454081;4454366;4454660	4453542;4454237;4454501;4454766	-;-;-;-	875	6986	5584	7077	8458	-0.0342478	7.29563	0.838475	0.921335
CsaV3_5G004620.1	CsaV3_5G004620	Unknown protein	chr5;chr5	3008707;3009235	3009066;3009372	-;-	498	0	0	0	0
CsaV3_5G002050.1	CsaV3_5G002050	Endoglucanase	chr5;chr5;chr5;chr5;chr5;chr5;chr5	1238194;1239454;1239833;1240477;1241380;1241673;1241976	1239335;1239738;1239997;1240566;1241580;1241885;1242660	-;-;-;-;-;-;-	2781	1955	2196	789	1404	-1.33498	5.22163	1.65214e-12	3.53417e-11
CsaV3_5G002400.1	CsaV3_5G002400	Spo11/DNA topoisomerase VI subunit A	chr5;chr5;chr5;chr5;chr5;chr5;chr5;chr5;chr5;chr5;chr5;chr5;chr5	1471911;1472574;1472873;1473082;1473258;1473493;1473719;1474077;1474322;1474504;1474642;1474797;1475004	1472217;1472707;1473000;1473165;1473387;1473630;1473807;1474205;1474416;1474566;1474718;1474924;1475640	+;+;+;+;+;+;+;+;+;+;+;+;+	2139	15	32	27	50	0.269486	-0.457928	0.65384	0.796001
CsaV3_5G004020.1	CsaV3_5G004020	Adenine phosphoribosyltransferase	chr5;chr5;chr5;chr5;chr5;chr5	2627784;2628928;2630591;2631387;2632152;2633493	2628671;2629038;2630683;2631536;2632210;2634063	+;+;+;+;+;+	1872	138	110	353	469	1.37454	2.51814	8.22268e-09	1.12873e-07
CsaV3_5G003740.1	CsaV3_5G003740	Unknown protein	chr5	2420203	2420400	+	198	0	0	0	0
CsaV3_5G002570.1	CsaV3_5G002570	Phosphoglycerate mutase family protein	chr5;chr5;chr5;chr5;chr5	1564694;1565821;1566052;1566362;1566545	1565355;1565940;1566265;1566442;1566740	+;+;+;+;+	1273	470	269	509	807	0.48211	3.47005	0.0236606	0.0725918
CsaV3_5G003710.1	CsaV3_5G003710	deoxyribodipyrimidine photo-lyase	chr5;chr5;chr5;chr5;chr5;chr5;chr5;chr5;chr5;chr5	2407805;2409109;2409523;2409915;2410164;2410314;2410537;2410688;2410928;2411424	2408443;2409449;2409763;2410072;2410200;2410372;2410618;2410759;2411158;2411594	+;+;+;+;+;+;+;+;+;+	2031	45	41	32	47	-0.492168	-0.0479001	0.230782	0.404559
CsaV3_5G001680.1	CsaV3_5G001680	Protein of unknown function, DUF538	chr5	979234	979698	-	465	0	0	16	6	6.41501	-2.59032	0.000195851	0.00121562
CsaV3_5G006470.1	CsaV3_5G006470	Unknown protein	chr5;chr5;chr5;chr5	4311468;4311572;4311811;4312504	4311478;4311642;4311850;4312777	-;-;-;-	396	347	382	121	192	-1.61484	2.62975	3.27228e-10	5.35802e-09
CsaV3_5G001630.1	CsaV3_5G001630	GDSL esterase/lipase	chr5;chr5;chr5;chr5	939300;939804;940252;941694	939542;939940;940494;941957	+;+;+;+	887	0	1	3	3
CsaV3_5G006240.1	CsaV3_5G006240	Ubiquitin carboxyl-terminal hydrolase	chr5;chr5;chr5;chr5;chr5;chr5;chr5	4118267;4119341;4120124;4121143;4121829;4122521;4123555	4118705;4120009;4120308;4121390;4121974;4122697;4124060	+;+;+;+;+;+;+	2370	3679	3335	2780	3602	-0.496353	6.2542	0.00201742	0.00943354
CsaV3_5G004420.1	CsaV3_5G004420	Unknown protein	chr5;chr5	2919970;2921495	2920193;2921501	+;+	231	13	16	3	9	-1.66315	-1.86696	0.0160162	0.0530519
CsaV3_5G006350.1	CsaV3_5G006350	ethylene-responsive transcription factor RAP2-7	chr5;chr5;chr5;chr5;chr5;chr5;chr5;chr5;chr5	4200122;4201437;4201702;4201873;4202221;4202675;4202971;4203159;4203360	4200768;4201547;4201793;4201928;4202366;4202762;4203001;4203184;4204337	-;-;-;-;-;-;-;-;-	2175	8597	8349	4324	5262	-1.17995	7.28646	3.21543e-11	6.00133e-10
CsaV3_5G006380.1	CsaV3_5G006380	50S ribosomal protein L10	chr5	4243737	4245104	+	1368	2591	1520	2824	4727	0.520125	5.96051	0.00303149	0.0133841
CsaV3_5G003570.1	CsaV3_5G003570	1-aminocyclopropane-1-carboxylate synthase	chr5;chr5;chr5;chr5	2266595;2267603;2268535;2268774	2267490;2267737;2268695;2270113	+;+;+;+	2532	966	1015	606	745	-0.917893	4.28084	5.85896e-07	6.10352e-06
CsaV3_5G000500.1	CsaV3_5G000500	Dipeptidyl peptidase	chr5;chr5;chr5;chr5;chr5	229072;229648;230249;230465;231868	229527;229842;230275;231562;232419	+;+;+;+;+	2328	5054.25	3693.5	5332.25	8044.5	0.251279	6.91377	0.117699	0.248737
CsaV3_5G006150.1	CsaV3_5G006150	ferric reduction oxidase 2-like	chr5;chr5;chr5;chr5;chr5;chr5	4044811;4045534;4045809;4046669;4047185;4048349	4044902;4045701;4046043;4046996;4048126;4048488	+;+;+;+;+;+	1905	21	16	16	27	-0.153517	-1.03906	0.824409	0.912039
CsaV3_5G002890.1	CsaV3_5G002890	Glutathione peroxidase	chr5;chr5;chr5;chr5;chr5;chr5	1813050;1816009;1816272;1817128;1817580;1818215	1815931;1816176;1816390;1817189;1817656;1818475	-;-;-;-;-;-	3569	1298	957	1461.5	1747	0.174083	4.91964	0.258911	0.439405
CsaV3_5G006780.1	CsaV3_5G006780	DUF674 family protein	chr5;chr5	4551961;4553014	4552533;4553058	+;+	618	0	0	0	0
CsaV3_5G001390.1	CsaV3_5G001390	Unknown protein	chr5;chr5	749993;750190	750086;750311	-;-	216	0	0	0	0
CsaV3_5G001430.1	CsaV3_5G001430	Glycine--tRNA ligase beta subunit	chr5	788649	788813	+	165	18	11	22	4	-0.339235	-1.49356	0.751963	0.863563
CsaV3_5G006230.1	CsaV3_5G006230	Transmembrane protein	chr5	4109138	4109353	+	216	49.5	31.5	17.5	27	-1.21281	-0.413821	0.00714461	0.0273141
CsaV3_5G005060.1	CsaV3_5G005060	Chaperone dnaJ-like protein	chr5;chr5;chr5;chr5;chr5;chr5;chr5;chr5;chr5	3266934;3268175;3269001;3269292;3269899;3270168;3270412;3274246;3274742	3267908;3268346;3269137;3269419;3269975;3270254;3270528;3274360;3275092	-;-;-;-;-;-;-;-;-	2159	1913	1200	2086	3204	0.412898	5.50297	0.00913853	0.0333673
CsaV3_5G000190.1	CsaV3_5G000190	Unknown protein	chr5	95552	95848	+	297	1149	911	877.5	1218.5	-0.333005	4.54722	0.0251764	0.0762249
CsaV3_5G000380.1	CsaV3_5G000380	Importin subunit beta-1 like	chr5;chr5;chr5	175299;176194;178711	175589;178617;179887	+;+;+	3892	2937	2324.5	1993	3000	-0.442928	5.85096	0.00208311	0.00970599
CsaV3_5G004340.1	CsaV3_5G004340	Unknown protein	chr5	2877892	2878141	-	250	0	0	0	0
CsaV3_5G006280.1	CsaV3_5G006280	Tudor/PWWP/MBT superfamily protein	chr5;chr5;chr5;chr5	4151020;4152508;4155400;4158643	4151978;4155315;4158412;4158790	-;-;-;-	6928	3117	2867	2293	4005	-0.323529	6.10048	0.0471799	0.12515
CsaV3_5G003780.1	CsaV3_5G003780	maspardin	chr5;chr5;chr5;chr5;chr5;chr5;chr5;chr5	2437145;2439295;2439543;2439951;2440779;2441564;2442329;2442584	2439220;2439435;2439650;2440059;2440921;2441662;2442454;2443041	-;-;-;-;-;-;-;-	3260	3693	2958	4197	4906	0.115405	6.4538	0.483935	0.662912
CsaV3_3G049300.1	CsaV3_3G049300	Phospholipid hydroperoxide glutathione peroxidase	chr3;chr3	40172745;40174605	40173466;40175599	+;+	1717	883	696	789	790	-0.319328	4.17004	0.0988306	0.218876
CsaV3_3G048970.1	CsaV3_3G048970	Unknown protein	chr3;chr3;chr3	39969035;39969302;39970161	39969148;39969409;39970229	-;-;-	291	21	17	23	24	-0.0308535	-0.951021	1	1
CsaV3_3G045750.1	CsaV3_3G045750	Cytokinin riboside 5'-monophosphate phosphoribohydrolase	chr3;chr3;chr3;chr3;chr3;chr3;chr3	37429047;37429836;37430347;37430497;37430674;37431834;37432084	37429263;37429933;37430377;37430596;37430744;37431977;37434524	+;+;+;+;+;+;+	3102	1641	1710	801	641	-1.53096	4.8537	1.52083e-10	2.59414e-09
CsaV3_3G048050.1	CsaV3_3G048050	geranylgeranyl transferase type-2 subunit alpha	chr3;chr3;chr3	39168440;39169807;39170121	39168581;39169986;39170242	+;+;+	444	52	48	62	43	-0.228557	0.271135	0.638762	0.784446
CsaV3_3G044300.1	CsaV3_3G044300	Ubiquitin carboxyl-terminal hydrolase	chr3;chr3;chr3;chr3;chr3;chr3;chr3;chr3;chr3;chr3;chr3;chr3;chr3;chr3;chr3;chr3;chr3;chr3;chr3;chr3	36149544;36150662;36153209;36153424;36154684;36156074;36156287;36156429;36156643;36156777;36157090;36159392;36159661;36159796;36160044;36160225;36161498;36161828;36162094;36163169	36149929;36150833;36153321;36153760;36154778;36156207;36156343;36156506;36156697;36156818;36157170;36159590;36159718;36159918;36160132;36160314;36161668;36161943;36162232;36163768	+;+;+;+;+;+;+;+;+;+;+;+;+;+;+;+;+;+;+;+	3135	1522	1152	1469	2096	0.0572732	5.10597	0.689813	0.821075
CsaV3_3G039320.1	CsaV3_3G039320	WUSCHEL-related homeobox like	chr3;chr3;chr3	32311997;32313343;32315337	32312771;32313518;32315729	+;+;+	1344	0	0	0	0
CsaV3_3G038000.1	CsaV3_3G038000	BEL1-like homeodomain protein 1	chr3;chr3;chr3;chr3;chr3;chr3	31283814;31284229;31285058;31286076;31286543;31286682	31284039;31284279;31285983;31286449;31286603;31288025	+;+;+;+;+;+	2982	5504	5053	4275	6487	-0.352831	6.90635	0.0316805	0.0915639
CsaV3_3G046990.1	CsaV3_3G046990	Elongation factor 1-alpha	chr3;chr3;chr3;chr3;chr3;chr3;chr3;chr3;chr3;chr3;chr3;chr3	38342441;38342901;38343346;38343849;38344391;38345744;38346377;38346844;38348711;38349068;38349409;38349621	38342538;38343004;38343510;38344070;38344468;38346261;38346487;38347331;38348879;38349307;38349543;38349977	+;+;+;+;+;+;+;+;+;+;+;+	2685	998	824	758.5	1104.5	-0.334252	4.37272	0.0290043	0.0851209
CsaV3_3G033510.1	CsaV3_3G033510	receptor-like protein 12	chr3	28766668	28771312	-	4645	3840	3653.83	3377	6238.33	-0.0475311	6.55718	0.792278	0.890671
CsaV3_3G030600.1	CsaV3_3G030600	Unknown protein	chr3;chr3	26379521;26379921	26379763;26379962	-;-	285	69.5	62	36	75	-0.644595	0.483544	0.0855888	0.196364
CsaV3_3G034060.1	CsaV3_3G034060	Ribosomal RNA large subunit methyltransferase E	chr3;chr3;chr3;chr3;chr3;chr3;chr3;chr3;chr3;chr3;chr3	29050777;29050887;29051209;29051632;29052093;29052471;29052613;29053160;29053586;29054595;29054954	29050803;29050980;29051258;29051681;29052201;29052531;29052665;29053252;29053649;29054702;29055195	+;+;+;+;+;+;+;+;+;+;+	951	1744	1585	1569	1758	-0.343762	5.24519	0.0349156	0.0988033
CsaV3_3G033410.1	CsaV3_3G033410	PRA1 family protein	chr3	28726605	28727282	+	678	11234	9428	9461	12921	-0.244992	7.91611	0.128814	0.266066
CsaV3_3G039000.1	CsaV3_3G039000	DUF599 domain-containing protein	chr3;chr3	32053574;32054217	32054142;32054991	+;+	1344	4	18	8	4	-1.23041	-2.07813	0.17892	0.337958
CsaV3_3G045200.1	CsaV3_3G045200	DNA-3-methyladenine glycosylase-like	chr3;chr3;chr3	36928462;36932075;36932904	36930208;36932791;36932992	+;+;+	2553	1716.5	1293	1009.5	1312	-0.720874	4.93003	1.11796e-06	1.11319e-05
CsaV3_3G044410.1	CsaV3_3G044410	protein ULTRAPETALA 1-like	chr3;chr3;chr3	36268334;36270097;36270714	36268707;36270421;36271146	+;+;+	1132	0	2	2	2
CsaV3_3G046120.1	CsaV3_3G046120	LYR motif-containing protein 2	chr3;chr3	37684131;37684357	37684270;37684462	-;-	246	158	130	193	194	0.100488	1.93378	0.736596	0.853711
CsaV3_3G031970.1	CsaV3_3G031970	RNA polymerase sigma factor	chr3;chr3;chr3;chr3;chr3	27628333;27629586;27629895;27630630;27631315	27629094;27629816;27630035;27630830;27632043	+;+;+;+;+	2064	371	166	619	1074	1.31149	3.53626	3.70089e-07	3.95406e-06
CsaV3_3G033670.1	CsaV3_3G033670	transducin family protein / WD-40 repeat family protein	chr3;chr3;chr3;chr3;chr3;chr3;chr3;chr3;chr3;chr3;chr3;chr3;chr3;chr3;chr3;chr3;chr3;chr3;chr3;chr3;chr3;chr3;chr3;chr3	28848633;28849591;28850089;28850266;28850750;28850933;28851325;28851992;28852841;28853284;28853561;28853745;28854278;28854488;28854881;28855207;28855515;28855710;28855847;28856025;28856294;28856445;28856631;28856970	28849030;28849721;28850173;28850319;28850841;28851036;28851403;28852451;28853185;28853487;28853659;28853817;28854405;28854785;28855119;28855328;28855632;28855765;28855940;28856208;28856356;28856551;28856693;28858166	+;+;+;+;+;+;+;+;+;+;+;+;+;+;+;+;+;+;+;+;+;+;+;+	4793	1086	924	805	1259	-0.338493	4.51447	0.0270437	0.0804869
CsaV3_3G033770.1	CsaV3_3G033770	CTD small phosphatase-like protein	chr3;chr3;chr3;chr3;chr3;chr3	28911354;28912006;28912229;28912432;28912867;28913120	28911656;28912134;28912349;28912513;28913020;28913236	+;+;+;+;+;+	906	977	842	651	874	-0.614791	4.2556	0.000125974	0.000816084
CsaV3_3G035660.1	CsaV3_3G035660	POLAR LOCALIZATION DURING ASYMMETRIC DIVISION AND protein	chr3;chr3;chr3;chr3;chr3	29827110;29828803;29829391;29829768;29830361	29827915;29829233;29829646;29830128;29830752	+;+;+;+;+	2246	83	45	116	164	0.789627	1.16684	0.0151936	0.0508685
CsaV3_3G041190.1	CsaV3_3G041190	DUF1997 family protein	chr3;chr3;chr3;chr3;chr3	33644536;33645586;33646122;33646258;33646424	33644670;33645786;33646169;33646338;33646840	-;-;-;-;-	882	106	61	89	183	0.324779	1.2682	0.337694	0.525987
CsaV3_3G046720.1	CsaV3_3G046720	Enhancer of polycomb-like	chr3;chr3;chr3;chr3;chr3	38133413;38134131;38136912;38139533;38139923	38133953;38136712;38138597;38139788;38141341	+;+;+;+;+	6484	3082	2533	1574	2517	-0.83422	5.79414	1.61497e-08	2.11336e-07
CsaV3_3G049080.1	CsaV3_3G049080	PLATZ transcription factor family protein	chr3;chr3;chr3;chr3	40021423;40022393;40022688;40022985	40022281;40022608;40022888;40023378	-;-;-;-	1670	7603	6018	9192	13098	0.349706	7.61316	0.0283941	0.0836556
CsaV3_3G045040.1	CsaV3_3G045040	protein LIKE COV 1-like	chr3;chr3;chr3;chr3;chr3;chr3	36830302;36831433;36831740;36832000;36832381;36832580	36830942;36831657;36831919;36832109;36832433;36833420	-;-;-;-;-;-	2050	2	2	6	0
CsaV3_3G046240.1	CsaV3_3G046240	synaptotagmin-4-like	chr3;chr3;chr3;chr3;chr3;chr3;chr3;chr3;chr3;chr3;chr3;chr3;chr3	37775648;37776105;37776336;37776525;37776776;37777060;37777269;37777432;37777601;37777835;37778150;37778720;37779536	37776001;37776209;37776386;37776645;37776903;37777161;37777343;37777511;37777751;37778065;37778449;37778833;37780215	+;+;+;+;+;+;+;+;+;+;+;+;+	2492	6	6	4	8	-0.376029	-2.49642	0.633417	0.780521
CsaV3_3G034630.1	CsaV3_3G034630	SUPERMAN-like zinc finger protein	chr3	29304846	29306070	+	1225	0	0	0	0
CsaV3_3G041360.1	CsaV3_3G041360	Starch synthase, chloroplastic/amyloplastic	chr3;chr3;chr3;chr3;chr3	33731104;33733349;33734422;33734618;33735252	33732909;33733522;33734532;33734695;33735278	-;-;-;-;-	2196	105	98.5	22	67	-1.62496	0.779357	6.43626e-05	0.000449942
CsaV3_3G032960.1	CsaV3_3G032960	Serine/threonine-protein phosphatase	chr3;chr3;chr3;chr3	28500493;28500804;28501096;28501734	28500658;28501008;28501655;28502081	+;+;+;+	1279	55	22	10	37	-1.10103	-0.453644	0.0549473	0.140877
CsaV3_3G031760.1	CsaV3_3G031760	Cytochrome P450	chr3;chr3	27472038;27472841	27472603;27474007	-;-	1733	127	98	122	141	-0.112758	1.47088	0.711513	0.836652
CsaV3_3G041420.1	CsaV3_3G041420	cytochrome P450 CYP72A219-like	chr3;chr3;chr3;chr3;chr3	33752488;33753895;33755591;33756520;33756836	33753257;33754288;33755841;33756737;33757436	-;-;-;-;-	2234	5234	4079	8420	13968	0.887104	7.38895	1.19672e-07	1.39566e-06
CsaV3_3G032870.1	CsaV3_3G032870	Transcription elongation factor	chr3;chr3	28421336;28421567	28421464;28421917	+;+	480	3	0	2	0
CsaV3_3G044280.1	CsaV3_3G044280	Unknown protein	chr3	36142371	36142654	-	284	0	0	0	0
CsaV3_3G043300.1	CsaV3_3G043300	Reductase	chr3;chr3	35141098;35141862	35141777;35143186	+;+	2005	566	427	513	587	-0.184903	3.56104	0.350437	0.538981
CsaV3_3G039210.1	CsaV3_3G039210	Unknown protein	chr3;chr3	32224497;32224918	32224610;32224974	+;+	171	27	13	5	21	-1.0147	-1.289	0.103419	0.226665
CsaV3_3G043800.1	CsaV3_3G043800	Metallo-beta-lactamase	chr3;chr3;chr3;chr3;chr3;chr3;chr3;chr3;chr3;chr3;chr3;chr3;chr3	35673540;35674223;35674335;35680184;35680452;35681451;35681676;35682258;35685383;35685547;35685692;35685838;35686043	35673904;35674249;35674459;35680296;35680493;35681506;35681752;35682377;35685459;35685610;35685742;35685886;35686560	+;+;+;+;+;+;+;+;+;+;+;+;+	1684	396	231	333	515	0.0869412	3.01771	0.706995	0.833589
CsaV3_3G031180.1	CsaV3_3G031180	mitogen-activated protein kinase kinase 5-like	chr3;chr3	26953475;26954128	26954044;26954580	-;-	1023	2521.5	2102.5	3360	4488	0.406099	6.09151	0.00579497	0.0229598
CsaV3_3G044390.1	CsaV3_3G044390	transmembrane protein 184C-like	chr3;chr3;chr3;chr3;chr3;chr3	36248311;36249454;36250325;36250537;36251284;36251421	36248748;36249744;36250447;36250838;36251341;36251588	-;-;-;-;-;-	1380	4413	3818	1435	1562	-1.79331	6.073	6.26184e-26	3.68865e-24
CsaV3_3G036560.1	CsaV3_3G036560	F-box protein CPR30-like	chr3	30349544	30351488	-	1945	280.8	271.8	132	143.37	-1.35234	2.29242	5.26089e-07	5.50975e-06
CsaV3_3G034920.1	CsaV3_3G034920	Metallothionein	chr3;chr3;chr3	29438555;29439322;29439716	29439230;29439405;29440377	-;-;-	1422	35038	20365	41858	50556	0.422886	9.65354	0.0296553	0.086746
CsaV3_3G030350.1	CsaV3_3G030350	Isoflavone reductase, putative	chr3;chr3;chr3;chr3	26111753;26113885;26114187;26116033	26112698;26114088;26114427;26116626	-;-;-;-	1985	90	65	139	188	0.725981	1.41047	0.0131923	0.0453363
CsaV3_3G036380.1	CsaV3_3G036380	Pectinesterase	chr3;chr3;chr3;chr3;chr3	30254124;30255440;30255773;30256062;30256416	30254542;30255611;30255979;30256315;30256593	+;+;+;+;+	1230	13	0	16	36	1.65981	-1.34436	0.0345753	0.098109
CsaV3_3G030250.1	CsaV3_3G030250	Beta-amylase	chr3;chr3;chr3;chr3;chr3	25980075;25983447;25984161;25984533;25984747	25980603;25983565;25984442;25984649;25985538	+;+;+;+;+	1839	758	648	878	1164	0.180183	4.25393	0.261846	0.442295
CsaV3_3G033140.1	CsaV3_3G033140	RING-H2 finger protein ATL74-like	chr3	28583305	28583742	-	438	0	0	0	0
CsaV3_3G030260.1	CsaV3_3G030260	G patch domain and KOW motifs-containing protein	chr3;chr3;chr3	25985731;25986417;25987436	25985985;25986620;25989154	-;-;-	2178	2833	2528	1352	1733	-1.15505	5.6266	1.26962e-14	3.40231e-13
CsaV3_3G040200.1	CsaV3_3G040200	Amino acid transporter family protein	chr3;chr3;chr3;chr3	32978843;32979684;32982042;32982455	32978935;32979746;32982085;32982632	-;-;-;-	378	100	107	150	194	0.362674	1.62474	0.222036	0.393696
CsaV3_3G041030.1	CsaV3_3G041030	Saccharopine dehydrogenase	chr3;chr3	33565920;33567594	33566757;33568598	+;+	1843	1082	872	970	1147	-0.225024	4.5217	0.158602	0.310151
CsaV3_3G037850.1	CsaV3_3G037850	protein YLS9-like	chr3;chr3	31190354;31190617	31190409;31191259	-;-	699	0	0	0	0
CsaV3_3G044530.1	CsaV3_3G044530	NAC domain-containing protein 18-like	chr3;chr3;chr3	36404663;36405437;36405855	36404996;36405759;36407066	+;+;+	1869	430	270	150	165	-1.46892	2.5716	1.26027e-08	1.67888e-07
CsaV3_3G047140.1	CsaV3_3G047140	WRKY transcription factor, putative	chr3;chr3;chr3	38433423;38434538;38435132	38434444;38434663;38436416	-;-;-	2433	2516	2517	6476	9954	1.31787	6.8156	5.36657e-14	1.33762e-12
CsaV3_3G047810.1	CsaV3_3G047810	NAD(P)H-hydrate epimerase	chr3;chr3;chr3;chr3;chr3;chr3;chr3;chr3;chr3;chr3;chr3;chr3;chr3;chr3	38999575;39000052;39000383;39000916;39001170;39001897;39002183;39002588;39003713;39003856;39005053;39005239;39005439;39006852	38999969;39000235;39000421;39001083;39001275;39002063;39002425;39002676;39003763;39003946;39005157;39005309;39005534;39007322	+;+;+;+;+;+;+;+;+;+;+;+;+;+	2276	1766	1350	1798	2658	0.153493	5.37705	0.280689	0.463967
CsaV3_3G038460.1	CsaV3_3G038460	Homogentisate phytyltransferase	chr3;chr3;chr3;chr3;chr3;chr3;chr3;chr3;chr3;chr3	31641712;31643282;31644155;31644383;31645198;31645499;31645771;31646201;31646858;31647004	31641982;31643418;31644301;31644608;31645271;31645591;31645888;31646263;31646890;31647378	+;+;+;+;+;+;+;+;+;+	1537	12	2	0	22	0.183913	-2.06452	0.932429	0.97545
CsaV3_3G040030.1	CsaV3_3G040030	Werner Syndrome-like exonuclease	chr3;chr3	32881762;32882487	32882378;32882550	+;+	681	0	0	0	0
CsaV3_3G049670.1	CsaV3_3G049670	Protein of unknown function (DUF581)	chr3;chr3	40500000;40500788	40500508;40501353	+;+	1075	73	52	124	177	0.911329	1.22665	0.00292985	0.0129968
CsaV3_3G047890.1	CsaV3_3G047890	chaperone protein DnaJ	chr3;chr3;chr3;chr3;chr3	39064748;39065415;39067820;39068005;39068160	39065314;39065488;39067895;39068082;39068373	-;-;-;-;-	1009	241	189	232	320	0.00357945	2.45488	1	1
CsaV3_3G042230.1	CsaV3_3G042230	Transmembrane protein	chr3	34342794	34343783	+	990	82	58	65	123	0.0438845	0.878438	0.9138	0.965564
CsaV3_3G047720.1	CsaV3_3G047720	protein FAM91A1	chr3;chr3;chr3;chr3;chr3;chr3;chr3;chr3;chr3;chr3;chr3	38911793;38912358;38913908;38914885;38915673;38917487;38917745;38918407;38918555;38920984;38922897	38912102;38912545;38914025;38914981;38915779;38917609;38917898;38918467;38918925;38922577;38923913	+;+;+;+;+;+;+;+;+;+;+	4140	2541	1968	1374	2081	-0.750336	5.50385	1.33504e-07	1.54959e-06
CsaV3_3G047080.1	CsaV3_3G047080	Peroxidase	chr3;chr3;chr3;chr3	38393105;38394536;38394859;38395169	38394449;38394701;38395056;38395866	-;-;-;-	2407	29	22	55	45	0.664777	-0.181498	0.151042	0.299427
CsaV3_3G043600.1	CsaV3_3G043600	Ankyrin repeat-containing protein	chr3;chr3;chr3	35439710;35441196;35442762	35440367;35442063;35442971	+;+;+	1736	0	0	0	0
CsaV3_3G046340.1	CsaV3_3G046340	Protein kinase, putative	chr3;chr3;chr3;chr3	37843118;37844846;37845474;37846131	37844066;37845319;37845565;37846496	-;-;-;-	1881	1919	1457	1528	2639	-0.0765824	5.37498	0.616278	0.76833
CsaV3_3G041020.1	CsaV3_3G041020	Saccharopine dehydrogenase	chr3;chr3;chr3	33561460;33562033;33563435	33561916;33562106;33564091	+;+;+	1188	0	0	0	2
CsaV3_3G042570.1	CsaV3_3G042570	Peptide deformylase	chr3;chr3;chr3;chr3;chr3;chr3	34547559;34548224;34549194;34550132;34550676;34551474	34548101;34548362;34549386;34550242;34550738;34556810	+;+;+;+;+;+	6386	933.5	602	847	1143.5	0.0348352	4.28398	0.835036	0.919144
CsaV3_3G035950.1	CsaV3_3G035950	membrane magnesium transporter	chr3;chr3;chr3;chr3	30000781;30001298;30001466;30002459	30001191;30001350;30001566;30003159	+;+;+;+	1266	2074	1615.5	2103	2548.5	-0.00585374	5.54033	0.972714	0.998104
CsaV3_3G034130.1	CsaV3_3G034130	Laccase	chr3;chr3;chr3;chr3;chr3;chr3	29084656;29085170;29086206;29086433;29086761;29087167	29085073;29086096;29086334;29086677;29086912;29087676	-;-;-;-;-;-	2381	784	827	442	710	-0.879774	3.99569	4.76387e-06	4.28464e-05
CsaV3_3G030340.1	CsaV3_3G030340	MOB kinase activator family	chr3;chr3;chr3;chr3;chr3;chr3;chr3;chr3	26105135;26105556;26107542;26109240;26109556;26110303;26110516;26111308	26105141;26105775;26107593;26109348;26109649;26110436;26110679;26111725	+;+;+;+;+;+;+;+	1198	3556	2772	3375	4183	-0.0862646	6.27838	0.5888	0.747228
CsaV3_3G048320.1	CsaV3_3G048320	Receptor protein kinase CLAVATA1	chr3;chr3	39463518;39466579	39466482;39467402	+;+	3789	10189	8465	6770	12227	-0.36744	7.71298	0.0359374	0.101169
CsaV3_3G036000.1	CsaV3_3G036000	Unknown protein	chr3;chr3	30061419;30061622	30061538;30061684	+;+	183	0	0	0	0
CsaV3_3G043530.1	CsaV3_3G043530	Developmentally-regulated GTP-binding protein 2	chr3;chr3;chr3;chr3;chr3;chr3;chr3;chr3;chr3;chr3;chr3;chr3	35365515;35365852;35366122;35366814;35367395;35367780;35368705;35368912;35369973;35370481;35370691;35371048	35365568;35365977;35366189;35366890;35367575;35367836;35368779;35369031;35370143;35370594;35370861;35371634	+;+;+;+;+;+;+;+;+;+;+;+	1801	2400	1938	2409	3325	0.0439319	5.80151	0.759414	0.868812
CsaV3_3G032480.1	CsaV3_3G032480	homeobox-leucine zipper protein HOX11-like	chr3;chr3;chr3;chr3	28028638;28029443;28030240;28030802	28029046;28029522;28030523;28031173	-;-;-;-	1145	13	6	18	12	0.375094	-1.65965	0.578048	0.738915
CsaV3_3G030010.1	CsaV3_3G030010	E3 ubiquitin-protein ligase RNF4	chr3;chr3;chr3;chr3;chr3;chr3;chr3	25774663;25775063;25775543;25775920;25783588;25784979;25786267	25774897;25775119;25775801;25775974;25783703;25785203;25786480	+;+;+;+;+;+;+	1161	1417	1139	1855	2667	0.459954	5.26533	0.00120721	0.00609538
CsaV3_3G048720.1	CsaV3_3G048720	Methyltransferase type	chr3;chr3;chr3;chr3;chr3;chr3;chr3;chr3	39747135;39747956;39748166;39748739;39749184;39749510;39749912;39750336	39747424;39748065;39748303;39748823;39749377;39749621;39750019;39750871	+;+;+;+;+;+;+;+	1573	193	118	161	245	0.0337348	1.99219	0.91383	0.965564
CsaV3_3G043760.1	CsaV3_3G043760	SMAD/FHA domain protein, putative	chr3;chr3	35629024;35630176	35629727;35630989	+;+	1518	270	199	152	128	-1.04372	2.13383	0.000574814	0.00317353
CsaV3_3G035470.1	CsaV3_3G035470	AP2-like ethylene-responsive transcription factor	chr3;chr3;chr3;chr3;chr3;chr3;chr3;chr3;chr3;chr3	29729628;29730904;29731035;29731150;29731338;29731620;29731742;29731984;29732389;29733385	29730799;29730929;29731065;29731237;29731483;29731664;29731845;29732120;29732505;29733907	+;+;+;+;+;+;+;+;+;+	2389	283	158	104	199	-0.906939	2.07657	0.00198608	0.00931141
CsaV3_3G031520.1	CsaV3_3G031520	Ulp1 peptidase-like	chr3;chr3;chr3;chr3	27242281;27242974;27243392;27243614	27242802;27243300;27243538;27243879	-;-;-;-	1262	10	20	12	14	-0.593467	-1.48005	0.369296	0.557829
CsaV3_3G038110.1	CsaV3_3G038110	Agamous-like mads-box protein agl80	chr3	31387457	31388840	+	1384	0	0	0	0
CsaV3_3G040950.1	CsaV3_3G040950	Bifunctional endo-1,4-beta-xylanase	chr3;chr3	33528433;33530566	33530424;33530808	-;-	2235	1015	823	1697	2444	0.807872	5.00297	2.26225e-08	2.90231e-07
CsaV3_3G042800.1	CsaV3_3G042800	F-box/LRR-repeat protein 4	chr3;chr3	34729381;34731363	34730539;34732268	+;+	2065	143	121	135	186	-0.079622	1.72116	0.780476	0.882766
CsaV3_3G030470.1	CsaV3_3G030470	pumilio homolog 5 isoform X2	chr3;chr3;chr3;chr3;chr3;chr3;chr3;chr3;chr3;chr3	26277882;26279425;26279800;26280300;26280547;26282783;26283042;26283286;26285121;26287576	26278530;26279596;26279994;26280410;26280759;26282890;26283183;26284721;26285769;26287893	-;-;-;-;-;-;-;-;-;-	3993	3922	3218	3102	4986	-0.198492	6.40304	0.211424	0.380172
CsaV3_3G030810.1	CsaV3_3G030810	non-specific lipid transfer protein GPI-anchored 1	chr3;chr3	26596341;26596692	26596523;26596796	+;+	288	0	0	0	0
CsaV3_3G049170.1	CsaV3_3G049170	FAM50A-like protein	chr3;chr3	40077501;40080677	40078664;40080919	-;-	1407	939	792	434	539	-1.18164	3.98256	1.52451e-11	2.93472e-10
CsaV3_3G038760.1	CsaV3_3G038760	Lectin receptor kinase	chr3	31895632	31897608	+	1977	8	5.5	9	6	-0.157739	-2.30054	1	1
CsaV3_3G042380.1	CsaV3_3G042380	Protein kinase	chr3;chr3;chr3;chr3;chr3;chr3	34431060;34431853;34432623;34432937;34433514;34434511	34431692;34431987;34432797;34433133;34433635;34435738	-;-;-;-;-;-	2490	2344	2036	2512	3481	0.0875612	5.84353	0.547577	0.716575
CsaV3_3G042350.1	CsaV3_3G042350	Unknown protein	chr3	34419595	34419819	-	225	0	0	0	0
CsaV3_3G030090.1	CsaV3_3G030090	Unknown protein	chr3	25843443	25843619	+	177	0	0	0	0
CsaV3_3G045650.1	CsaV3_3G045650	Ribosomal protein	chr3;chr3	37327543;37329655	37328037;37330009	+;+	850	638	560	729	868	0.0669417	3.96635	0.709861	0.835762
CsaV3_3G040740.1	CsaV3_3G040740	Nuclear pore protein	chr3;chr3;chr3;chr3;chr3;chr3;chr3;chr3;chr3;chr3;chr3;chr3;chr3;chr3;chr3	33386205;33387192;33387835;33388480;33389462;33391092;33391275;33393096;33393348;33393624;33394959;33395893;33398376;33398662;33399326	33387080;33387483;33388016;33389382;33389548;33391175;33391328;33393230;33393443;33393893;33395048;33395952;33398442;33398753;33399715	-;-;-;-;-;-;-;-;-;-;-;-;-;-;-	3678	2447	2035	1977	2699	-0.298458	5.68696	0.0354223	0.0999632
CsaV3_3G035150.1	CsaV3_3G035150	Unknown protein	chr3;chr3;chr3;chr3;chr3;chr3	29576869;29577088;29577378;29577826;29577947;29578358	29576982;29577231;29577527;29577848;29578046;29578393	+;+;+;+;+;+	567	45	25	26	52	-0.21349	-0.220714	0.646273	0.790454
CsaV3_3G039760.1	CsaV3_3G039760	ARM repeat superfamily protein	chr3;chr3;chr3;chr3;chr3;chr3;chr3;chr3;chr3;chr3;chr3;chr3;chr3;chr3;chr3;chr3;chr3;chr3;chr3	32662366;32662972;32663262;32663474;32663652;32664049;32664256;32664869;32665841;32666360;32666635;32667000;32667281;32667714;32669109;32669332;32669894;32670913;32672915	32662527;32663166;32663384;32663572;32663852;32664176;32664331;32665018;32666266;32666509;32666927;32667196;32667459;32667761;32669237;32669446;32670009;32670987;32673061	-;-;-;-;-;-;-;-;-;-;-;-;-;-;-;-;-;-;-	3009	2411	2088	1292	2481	-0.656815	5.54508	9.09343e-05	0.000612347
CsaV3_3G042730.1	CsaV3_3G042730	protein RST1 isoform X1	chr3;chr3;chr3;chr3;chr3;chr3;chr3;chr3;chr3;chr3;chr3;chr3;chr3;chr3;chr3;chr3;chr3;chr3;chr3;chr3;chr3;chr3;chr3;chr3;chr3	34666486;34667982;34668282;34668584;34670654;34671028;34672113;34672669;34672857;34673147;34674115;34674292;34677555;34678103;34678286;34678452;34678715;34679871;34680403;34680712;34681024;34681433;34681905;34682166;34683340	34667582;34668100;34668432;34669243;34670947;34671918;34672295;34672746;34673072;34673232;34674206;34674422;34677723;34678175;34678367;34678583;34678790;34679971;34680590;34680898;34681277;34681712;34681988;34682450;34683936	-;-;-;-;-;-;-;-;-;-;-;-;-;-;-;-;-;-;-;-;-;-;-;-;-	6506	590.5	454	468	739	-0.161465	3.64586	0.378475	0.565866
CsaV3_3G049120.1	CsaV3_3G049120	Unknown protein	chr3	40045972	40049115	+	3144	0	0	0	0
CsaV3_3G046440.1	CsaV3_3G046440	Ethylene-responsive transcription factor	chr3;chr3;chr3	37921638;37922195;37922797	37922007;37922297;37923626	+;+;+	1303	115	59	96	121	-0.00252158	1.13935	1	1
CsaV3_3G037490.1	CsaV3_3G037490	Senescence regulator	chr3	30951315	30952772	+	1458	64	87	90	107	0.00662134	0.996858	1	1
CsaV3_3G036200.1	CsaV3_3G036200	zinc finger protein ZAT5-like	chr3	30161576	30163036	+	1461	97	44	106	151	0.537752	1.13743	0.121179	0.254012
CsaV3_3G033200.1	CsaV3_3G033200	transcription repressor OFP2-like	chr3	28623774	28625260	-	1487	0	0	2	0
CsaV3_3G048610.1	CsaV3_3G048610	Glycosyltransferases	chr3;chr3;chr3	39674836;39676029;39676990	39675006;39676278;39677876	-;-;-	1308	108	162	238	345	0.703277	2.22975	0.0256402	0.0773902
CsaV3_3G037690.1	CsaV3_3G037690	E3 ubiquitin-protein ligase	chr3;chr3	31076160;31076693	31076327;31077458	+;+	934	0	0	2	0
CsaV3_3G045470.1	CsaV3_3G045470	AP-4 complex subunit mu	chr3;chr3;chr3;chr3;chr3;chr3;chr3;chr3;chr3;chr3;chr3;chr3;chr3	37131306;37132222;37132377;37133089;37133321;37133490;37133683;37135053;37137455;37137669;37138012;37138792;37139150	37132138;37132295;37132437;37133176;37133415;37133594;37133786;37135179;37137583;37137785;37138215;37138886;37139349	-;-;-;-;-;-;-;-;-;-;-;-;-	2232	1962	1620	1637	2178	-0.265069	5.37837	0.0635795	0.157333
CsaV3_3G039580.1	CsaV3_3G039580	Unknown protein	chr3	32532474	32533288	-	815	2	0	6	0
CsaV3_3G035850.1	CsaV3_3G035850	Transmembrane protein	chr3	29948832	29951311	+	2480	1213	934	1237	1794	0.136608	4.83222	0.349583	0.538301
CsaV3_3G034330.1	CsaV3_3G034330	Myosin-M heavy protein	chr3;chr3;chr3;chr3;chr3;chr3;chr3	29149396;29149849;29150610;29150897;29151674;29151862;29152012	29149746;29150092;29150810;29151587;29151780;29151921;29152483	+;+;+;+;+;+;+	2126	32	10	15	34	-0.130208	-0.882935	0.859642	0.933086
CsaV3_3G050100.1	CsaV3_3G050100	adenosine kinase-like	chr3;chr3;chr3;chr3;chr3	40855699;40856552;40857087;40857564;40858206	40856452;40856760;40857204;40857826;40858980	-;-;-;-;-	2119	2458	1740	2180	3136	-0.0126617	5.71531	0.933332	0.975919
CsaV3_3G045180.1	CsaV3_3G045180	Maf-like protein	chr3;chr3;chr3;chr3;chr3;chr3;chr3;chr3;chr3;chr3;chr3	36915581;36916586;36916744;36917338;36917726;36918398;36918549;36919215;36919358;36919908;36920708	36915682;36916657;36916818;36917421;36917806;36918467;36918640;36919256;36919438;36919975;36921216	+;+;+;+;+;+;+;+;+;+;+	1276	355	258.5	440.5	511.5	0.301826	3.11715	0.153958	0.303218
CsaV3_3G038180.1	CsaV3_3G038180	co-chaperone protein HscB homolog	chr3;chr3;chr3;chr3;chr3;chr3	31445204;31446298;31446470;31447755;31448033;31448467	31445805;31446394;31446559;31447820;31448101;31448930	+;+;+;+;+;+	1388	457	382	436	540	-0.130934	3.35185	0.505663	0.68163
CsaV3_3G033160.1	CsaV3_3G033160	pentatricopeptide repeat-containing protein At5g15300-like	chr3;chr3	28592843;28593264	28593097;28595006	-;-	1998	59	52	68	88	0.132895	0.606866	0.722592	0.844243
CsaV3_3G033850.1	CsaV3_3G033850	Unknown protein	chr3	28948157	28948474	+	318	6	4	20	18	1.5853	-1.69766	0.0175664	0.0571447
CsaV3_3G043540.1	CsaV3_3G043540	Pentatricopeptide repeat-containing protein family	chr3;chr3	35371813;35373140	35372967;35374521	-;-	2537	77	80	75	97	-0.236452	0.91782	0.488589	0.667374
CsaV3_3G036690.1	CsaV3_3G036690	Uridylate kinase	chr3;chr3;chr3;chr3;chr3;chr3;chr3	30418864;30420709;30420948;30421083;30422006;30422384;30422903	30419684;30420853;30421001;30421174;30422241;30422554;30423000	+;+;+;+;+;+;+	1617	1322	996	1205	1599	-0.0742422	4.8342	0.619119	0.769655
CsaV3_3G040420.1	CsaV3_3G040420	DNA-directed RNA polymerase V subunit 5A	chr3;chr3;chr3;chr3	33148639;33149437;33150488;33152006	33149106;33149613;33150601;33152776	+;+;+;+	1530	553	557	796	1066	0.374966	4.03316	0.0394221	0.108763
CsaV3_3G037580.1	CsaV3_3G037580	lysosomal Pro-X carboxypeptidase-like	chr3;chr3;chr3;chr3;chr3;chr3;chr3;chr3;chr3;chr3	31005017;31005724;31005853;31006294;31007136;31007408;31008280;31010889;31011538;31011836	31005612;31005773;31005932;31006449;31007291;31007528;31008392;31011022;31011727;31012415	-;-;-;-;-;-;-;-;-;-	2176	800	552	447	874	-0.419301	3.89207	0.0361863	0.101797
CsaV3_3G034260.1	CsaV3_3G034260	fructokinase-like 1, chloroplastic	chr3;chr3	29135095;29136077	29135985;29137000	-;-	1815	1166	627	922	1421	0.0448091	4.49837	0.814155	0.904587
CsaV3_3G046830.1	CsaV3_3G046830	Zinc finger FYVE domain-containing 26	chr3;chr3;chr3;chr3;chr3;chr3;chr3;chr3;chr3;chr3;chr3;chr3;chr3;chr3;chr3;chr3;chr3;chr3;chr3;chr3;chr3;chr3;chr3;chr3;chr3;chr3;chr3;chr3;chr3;chr3;chr3;chr3;chr3;chr3;chr3;chr3	38210505;38212044;38213328;38213495;38213705;38214392;38214984;38215928;38216519;38218442;38220607;38220864;38221029;38221528;38222517;38223185;38223488;38223908;38224105;38224438;38227435;38227864;38228790;38229251;38230004;38231291;38231503;38232124;38235500;38236214;38236603;38236995;38237311;38237591;38238006;38238333	38211344;38212143;38213413;38213610;38213787;38214480;38215130;38216029;38216884;38218670;38220711;38220946;38221358;38221689;38223008;38223382;38223778;38223985;38224195;38224662;38227779;38228324;38229154;38229404;38230141;38231362;38231598;38232247;38235924;38236385;38236697;38237210;38237478;38237869;38238150;38239497	-;-;-;-;-;-;-;-;-;-;-;-;-;-;-;-;-;-;-;-;-;-;-;-;-;-;-;-;-;-;-;-;-;-;-;-	8633	2581	2015	1746	2932	-0.353689	5.69334	0.0177605	0.0576403
CsaV3_3G038660.1	CsaV3_3G038660	Unknown protein	chr3	31841831	31842130	-	300	1	0	3	3
CsaV3_3G036310.1	CsaV3_3G036310	F-box protein CPR30-like	chr3	30206630	30207853	+	1224	0	0	1	0
CsaV3_3G042410.1	CsaV3_3G042410	Calcium homeostasis regulator CHoR1, putative	chr3;chr3;chr3	34445214;34446501;34446754	34445996;34446665;34447524	+;+;+	1719	1165.5	635.5	1657	2137	0.753865	4.90971	4.14289e-05	0.000303462
CsaV3_3G043390.1	CsaV3_3G043390	Knotted 1-binding protein	chr3;chr3;chr3;chr3;chr3;chr3	35214084;35214953;35215105;35215345;35215503;35222498	35214247;35215016;35215242;35215418;35215640;35222565	+;+;+;+;+;+	646	3	0	4	2
CsaV3_3G044070.1	CsaV3_3G044070	F-box/lrr-repeat protein	chr3;chr3;chr3;chr3	35954255;35955125;35955402;35957274	35954989;35955298;35956705;35957420	-;-;-;-	2360	381	407	393	407	-0.324908	3.18887	0.174508	0.331797
CsaV3_3G035270.1	CsaV3_3G035270	Unknown protein	chr3;chr3	29641359;29641786	29641544;29641815	-;-	216	17	12	18	21	0.0854494	-1.24801	0.870437	0.939243
CsaV3_3G048080.1	CsaV3_3G048080	neuroguidin	chr3;chr3;chr3;chr3;chr3;chr3;chr3;chr3;chr3;chr3	39263710;39263920;39265691;39266086;39267130;39267394;39267690;39267956;39268183;39268619	39263830;39263979;39265812;39266173;39267309;39267576;39267863;39268110;39268309;39271279	+;+;+;+;+;+;+;+;+;+	3871	2331.5	1923	2122	2449.5	-0.234979	5.64024	0.127898	0.264535
CsaV3_3G032630.1	CsaV3_3G032630	4-coumarate CoA ligase	chr3;chr3;chr3;chr3	28139017;28139764;28139946;28141314	28139413;28139866;28140358;28142483	-;-;-;-	2083	574	559	180	556	-1.08217	3.41373	0.000341197	0.00199431
CsaV3_3G037860.1	CsaV3_3G037860	Late embryogenesis abundant protein	chr3;chr3	31192731;31194969	31192766;31195568	-;-	636	3439	2214	10103	16939	1.89359	7.38068	7.07291e-25	3.87548e-23
CsaV3_3G036060.1	CsaV3_3G036060	Zinc finger protein	chr3;chr3;chr3;chr3;chr3	30087133;30087566;30087748;30087978;30090026	30087484;30087629;30087835;30088134;30090840	-;-;-;-;-	1476	379	306	346	526	-0.0210514	3.11186	0.924856	0.971614
CsaV3_3G037910.1	CsaV3_3G037910	DNA-directed RNA polymerase subunit beta like	chr3	31213374	31214132	-	759	1191	1039.5	956	1382	-0.301904	4.68299	0.0423271	0.115362
CsaV3_3G035680.1	CsaV3_3G035680	Lectin receptor kinase-like protein	chr3;chr3;chr3;chr3;chr3;chr3	29836435;29837453;29838416;29838671;29839816;29840323	29836650;29837584;29838455;29838750;29839878;29842482	-;-;-;-;-;-	2691	6797	5665	6370	6884	-0.241761	7.18773	0.175067	0.332634
CsaV3_3G034900.1	CsaV3_3G034900	mitochondrial import inner membrane translocase subunit Tim9	chr3;chr3	29430142;29432491	29430896;29432778	-;-	1043	1235	798	1478	1482	0.239013	4.79494	0.20399	0.37108
CsaV3_3G041970.1	CsaV3_3G041970	mannose-1-phosphate guanyltransferase alpha	chr3;chr3;chr3;chr3;chr3;chr3;chr3;chr3;chr3;chr3;chr3;chr3;chr3	34156015;34156397;34157182;34157425;34157815;34158037;34158222;34158441;34158596;34159317;34159492;34159702;34159878	34156307;34156489;34157329;34157541;34157863;34158127;34158314;34158487;34158656;34159395;34159592;34159799;34160227	-;-;-;-;-;-;-;-;-;-;-;-;-	1620	873	661.5	641.5	977.5	-0.287764	4.13969	0.0793087	0.186131
CsaV3_3G030590.1	CsaV3_3G030590	N-terminal kinase-like protein	chr3;chr3;chr3;chr3;chr3;chr3;chr3;chr3;chr3;chr3;chr3;chr3;chr3;chr3;chr3;chr3;chr3;chr3;chr3;chr3;chr3;chr3;chr3	26379453;26379856;26384430;26385760;26386538;26386748;26387588;26389626;26396305;26402326;26402537;26402817;26403587;26403806;26404314;26411312;26411568;26412990;26413461;26413968;26414948;26415278;26415736	26379750;26380197;26384528;26385911;26386610;26386870;26387696;26389705;26396386;26402465;26402647;26402933;26403676;26403859;26404388;26411387;26411667;26413059;26413531;26414077;26415208;26415532;26415767	+;+;+;+;+;+;+;+;+;+;+;+;+;+;+;+;+;+;+;+;+;+;+	2920	2206.5	1882	1539	2525	-0.391955	5.51491	0.00807891	0.0303013
CsaV3_3G044330.1	CsaV3_3G044330	Dynein light chain	chr3;chr3	36184521;36185239	36184891;36185609	+;+	742	1508	1350	372	486	-2.09699	4.48477	2.22243e-37	2.3565e-35
CsaV3_3G049890.1	CsaV3_3G049890	Ras-related protein like	chr3;chr3;chr3;chr3;chr3;chr3;chr3;chr3	40709247;40709974;40710688;40710828;40711141;40711307;40711545;40711959	40709435;40710046;40710735;40710875;40711212;40711462;40711648;40712618	+;+;+;+;+;+;+;+	1350	7079	5781	4806	5762	-0.625195	7.06809	0.000176938	0.00111173
CsaV3_3G031630.1	CsaV3_3G031630	polygalacturonase At1g48100	chr3;chr3;chr3;chr3;chr3	27355412;27356221;27356368;27357347;27357529	27356125;27356256;27356575;27357428;27358112	+;+;+;+;+	1624	0	0	0	0
CsaV3_3G035010.1	CsaV3_3G035010	ADP-ribosylation factor GTPase-activating protein	chr3;chr3;chr3;chr3	29491308;29492824;29493793;29493983	29492547;29493367;29493882;29495486	-;-;-;-	3378	6307	5241	3443	4927	-0.829629	6.83711	1.82229e-07	2.04848e-06
CsaV3_3G038340.1	CsaV3_3G038340	F-box protein At5g49610-like	chr3	31543133	31544341	-	1209	0	0	0	0
CsaV3_3G044770.1	CsaV3_3G044770	Unknown protein	chr3;chr3;chr3	36621581;36622081;36622693	36621623;36622443;36622751	+;+;+	465	86	63	42	76	-0.711853	0.621259	0.0437282	0.118313
CsaV3_3G031810.1	CsaV3_3G031810	30-kDa cleavage and polyadenylation specificity factor 30-like	chr3	27509493	27509677	+	185	0	0	0	0
CsaV3_3G048010.1	CsaV3_3G048010	protein NETWORKED 2A	chr3	39146135	39148933	+	2799	185.5	148.5	180	246	-0.00621641	2.09006	0.987702	1
CsaV3_3G046300.1	CsaV3_3G046300	Vesicle-associated membrane protein, putative	chr3;chr3;chr3;chr3	37813718;37814284;37814829;37815643	37813805;37814447;37815019;37815859	-;-;-;-	660	5374	4508	4218	5666	-0.357984	6.80148	0.0242814	0.0741097
CsaV3_3G046930.1	CsaV3_3G046930	Cryptochrome DASH	chr3;chr3;chr3;chr3;chr3;chr3;chr3;chr3;chr3;chr3;chr3;chr3;chr3;chr3;chr3	38309690;38310138;38310999;38311644;38311974;38312156;38312332;38312606;38312724;38313016;38313185;38313416;38313735;38314285;38315060	38309948;38310381;38311048;38311767;38312043;38312231;38312408;38312652;38312840;38313090;38313310;38313646;38313874;38314733;38315065	-;-;-;-;-;-;-;-;-;-;-;-;-;-;-	2091	298	182	241	376	0.00931758	2.59875	0.982068	1
CsaV3_3G030620.1	CsaV3_3G030620	Transmembrane protein, putative	chr3;chr3	26424266;26424511	26424440;26424719	-;-	384	51	62	109	105	0.574905	0.896093	0.130424	0.268909
CsaV3_3G031680.1	CsaV3_3G031680	Dihydroorotate dehydrogenase, putative	chr3;chr3;chr3	27420464;27421460;27421986	27420625;27421534;27422147	-;-;-	399	299	191	235	410	0.0285007	2.64116	0.913156	0.965424
CsaV3_3G037050.1	CsaV3_3G037050	Unknown protein	chr3;chr3	30669593;30669717	30669609;30669909	-;-	210	0	0	0	0
CsaV3_3G033320.1	CsaV3_3G033320	Methyltransferase	chr3	28694327	28695853	-	1527	3563	3684	3836	5678	0.0055872	6.542	0.976256	1
CsaV3_3G035160.1	CsaV3_3G035160	Phosphatidylinositol N-acetyglucosaminlytransferase subunit P-related	chr3;chr3;chr3	29578600;29580541;29581304	29580459;29580724;29581926	+;+;+	2667	898	586	755	1171	0.0197147	4.2279	0.910548	0.963549
CsaV3_3G045720.1	CsaV3_3G045720	filament-like plant protein 4	chr3;chr3;chr3;chr3;chr3;chr3	37396929;37399129;37399440;37399774;37402422;37402773	37397857;37399230;37399659;37402198;37402482;37403276	+;+;+;+;+;+	4241	3157	2863	737	1160	-2.04867	5.57104	2.09557e-40	2.60169e-38
CsaV3_3G030550.1	CsaV3_3G030550	UDP-glycosyltransferase 89A2-like	chr3;chr3	26354275;26354510	26354417;26356169	+;+	1803	52	18	86	105	1.14467	0.538046	0.00762744	0.0288897
CsaV3_3G041810.1	CsaV3_3G041810	AAA-ATPase	chr3	34074707	34077284	+	2578	294.93	243.3	3335.44	4087.07	3.44009	5.34186	2.2757e-92	1.53932e-89
CsaV3_3G044930.1	CsaV3_3G044930	Glycosyltransferase	chr3;chr3	36733057;36735314	36734172;36735481	-;-	1284	884	759	890	1318	0.0551744	4.41295	0.72631	0.846995
CsaV3_3G048790.1	CsaV3_3G048790	Pentatricopeptide repeat-containing protein family	chr3;chr3	39784243;39784618	39784513;39786622	+;+	2276	65	51	68.5	192.5	0.739061	1.02782	0.0602905	0.151119
CsaV3_3G044650.1	CsaV3_3G044650	cytochrome P450 CYP82D47-like	chr3;chr3;chr3;chr3	36543792;36545017;36546203;36547013	36544385;36545517;36546932;36547042	+;+;+;+	1855	20	4	10	4	-0.973479	-1.96193	0.284484	0.468552
CsaV3_3G032410.1	CsaV3_3G032410	cell division cycle 20.2, cofactor of APC complex-like	chr3;chr3;chr3;chr3;chr3;chr3;chr3	27969092;27969841;27970227;27970586;27971353;27972076;27973131	27969704;27970113;27970496;27971167;27971502;27972482;27973454	+;+;+;+;+;+;+	2619	138	97	116	190	0.0134702	1.59233	0.984437	1
CsaV3_3G034230.1	CsaV3_3G034230	E3 ubiquitin-protein ligase Hakai	chr3;chr3;chr3;chr3	29122095;29123995;29124363;29124955	29123434;29124053;29124703;29125127	-;-;-;-	1913	999.5	748.5	972.5	1561.5	0.165196	4.54902	0.285781	0.469977
CsaV3_3G049880.1	CsaV3_3G049880	60S ribosomal protein L7	chr3;chr3;chr3;chr3;chr3;chr3	40703279;40703939;40704136;40704362;40704964;40706557	40703861;40704041;40704273;40704459;40705165;40706834	-;-;-;-;-;-	1402	2686	2340.33	2650	3174.5	-0.134722	5.93195	0.382641	0.57007
CsaV3_3G043230.1	CsaV3_3G043230	DUF1639 family protein	chr3;chr3;chr3;chr3;chr3	35090947;35091805;35092304;35092829;35093008	35091475;35092039;35092574;35092906;35093593	+;+;+;+;+	1699	2708	2412	1953	2464	-0.568637	5.7692	0.000160579	0.00101742
CsaV3_3G037240.1	CsaV3_3G037240	Cell division protein ftsZ, putative	chr3;chr3;chr3;chr3;chr3;chr3;chr3;chr3	30802338;30803325;30804352;30805215;30806287;30807205;30807691;30807932	30802948;30804083;30804651;30805305;30806411;30807297;30807756;30808507	+;+;+;+;+;+;+;+	2621	439	306	613	1164	0.869121	3.73416	1.9728e-05	0.000154794
CsaV3_3G034000.1	CsaV3_3G034000	Auxin transporter-like protein	chr3;chr3;chr3;chr3;chr3;chr3;chr3;chr3	29006400;29008470;29008849;29009144;29009328;29009605;29009998;29010323	29007185;29008727;29009056;29009241;29009511;29009903;29010201;29011183	-;-;-;-;-;-;-;-	2898	1157	1015	2192	3230	0.947136	5.33952	9.23991e-11	1.62702e-09
CsaV3_3G030710.1	CsaV3_3G030710	Receptor-type tyrosine-protein like	chr3	26512299	26512965	-	667	0	0	0	0
CsaV3_3G043740.1	CsaV3_3G043740	Aminopeptidase	chr3;chr3;chr3;chr3;chr3;chr3;chr3;chr3;chr3;chr3;chr3;chr3;chr3;chr3;chr3;chr3;chr3;chr3;chr3	35608862;35609637;35610200;35610365;35610529;35610722;35611109;35611306;35611574;35612005;35612532;35612834;35613041;35613324;35613833;35614023;35614351;35614795;35615014	35609381;35609714;35610277;35610432;35610643;35610899;35611206;35611427;35611889;35612187;35612645;35612950;35613145;35613477;35613926;35614209;35614453;35614940;35615441	-;-;-;-;-;-;-;-;-;-;-;-;-;-;-;-;-;-;-	3204	1265	627	879	1369	-0.0874493	4.50381	0.676949	0.812322
CsaV3_3G041470.1	CsaV3_3G041470	aquaporin NIP2-1-like	chr3;chr3;chr3;chr3;chr3	33831117;33831718;33833593;33833885;33834139	33831635;33831942;33833787;33833946;33834624	+;+;+;+;+	1487	7365	6051	10061	12020	0.376933	7.60966	0.0244672	0.0745493
CsaV3_3G037020.1	CsaV3_3G037020	ABC transporter G family member 39-like	chr3;chr3;chr3	30657958;30658108;30658515	30658014;30658398;30659046	-;-;-	880	41	35	10	49	-0.826081	-0.339397	0.140108	0.283307
CsaV3_3G047440.1	CsaV3_3G047440	Sulfite exporter TauE/SafE family protein	chr3;chr3;chr3;chr3;chr3;chr3;chr3;chr3;chr3;chr3;chr3;chr3	38724048;38725448;38725715;38726004;38726223;38726331;38726738;38726914;38727044;38728452;38728833;38729068	38724857;38725607;38725915;38726068;38726250;38726410;38726824;38726964;38727265;38728545;38728973;38729587	+;+;+;+;+;+;+;+;+;+;+;+	2459	714	438	377	393	-0.887697	3.46942	7.90794e-05	0.000539743
CsaV3_3G034210.1	CsaV3_3G034210	Ataxin-3	chr3;chr3	29116026;29117949	29116672;29118989	+;+	1688	1208	1145	930	1259	-0.472865	4.69216	0.00241649	0.011016
CsaV3_3G041760.1	CsaV3_3G041760	Pentatricopeptide repeat-containing protein	chr3	34042658	34045470	+	2813	596	387	502	873	0.11509	3.6846	0.565895	0.730621
CsaV3_3G034490.1	CsaV3_3G034490	BEL1-like homeodomain protein 9	chr3;chr3;chr3;chr3	29231761;29233934;29234375;29234540	29232353;29234250;29234435;29235578	+;+;+;+	2010	221	178	288	459	0.530213	2.64026	0.0205316	0.0647555
CsaV3_3G041740.1	CsaV3_3G041740	Thioredoxin	chr3;chr3	34033858;34034556	34033980;34034702	+;+	270	1881	1591	2468	2783	0.259204	5.59783	0.099786	0.220378
CsaV3_3G030880.1	CsaV3_3G030880	Vesicle transport protein	chr3;chr3;chr3	26662301;26663590;26665862	26662802;26665340;26666310	-;-;-	2702	194	248	60	143	-1.56806	1.9284	5.13755e-06	4.59335e-05
CsaV3_3G049030.1	CsaV3_3G049030	Zinc finger CCCH domain-containing protein	chr3;chr3;chr3	39993692;39994900;39996320	39994735;39995305;39997220	+;+;+	2351	1567	1275	1152	1612	-0.40096	4.98317	0.0054549	0.0218797
CsaV3_3G046020.1	CsaV3_3G046020	Subtilisin-like protease	chr3;chr3;chr3;chr3;chr3;chr3;chr3;chr3;chr3	37610482;37611563;37611868;37612121;37612684;37612867;37613933;37614144;37615713	37611457;37611773;37611982;37612366;37612784;37613383;37614044;37614400;37616661	-;-;-;-;-;-;-;-;-	3484	37	49.5	26	44.5	-0.701281	-0.108165	0.112502	0.240711
CsaV3_3G045560.1	CsaV3_3G045560	WAT1-related protein	chr3;chr3;chr3;chr3;chr3;chr3	37232371;37232858;37233350;37233572;37234099;37235578	37232730;37232920;37233466;37233989;37234250;37236281	+;+;+;+;+;+	1814	509	465	509	885	0.123491	3.70061	0.530557	0.70306
CsaV3_3G040170.1	CsaV3_3G040170	Unknown protein	chr3;chr3	32966510;32966638	32966585;32966720	+;+	159	6	0	17	27	2.49762	-1.66703	0.000540007	0.00300419
CsaV3_3G038910.1	CsaV3_3G038910	Unknown protein	chr3;chr3	31997104;31997258	31997186;31997438	+;+	264	56	39.5	29	27.5	-1.07545	-0.141063	0.0131512	0.0452191
CsaV3_3G045220.1	CsaV3_3G045220	protein RADIALIS-like 4	chr3;chr3	36937419;36938824	36937494;36939104	-;-	357	0	0	0	1
CsaV3_3G038290.1	CsaV3_3G038290	Sucrose phosphatase	chr3;chr3;chr3;chr3;chr3;chr3;chr3;chr3;chr3	31502844;31503384;31503862;31504521;31504890;31505216;31505429;31505814;31507362	31503301;31503430;31504048;31504805;31505084;31505317;31505728;31505911;31507827	-;-;-;-;-;-;-;-;-	2138	847	518	1014	1600	0.583223	4.41504	0.000778201	0.00414028
CsaV3_3G040370.1	CsaV3_3G040370	Unknown protein	chr3;chr3;chr3	33125096;33125447;33125966	33125241;33125534;33126019	-;-;-	288	35	32	34	32	-0.353919	-0.336685	0.464124	0.645875
CsaV3_3G044680.1	CsaV3_3G044680	Cytochrome P450	chr3;chr3;chr3	36561588;36562822;36564743	36561755;36563472;36566219	-;-;-	2296	52	28	0	12	-3.13419	-0.821263	7.24251e-06	6.26959e-05
CsaV3_3G040750.1	CsaV3_3G040750	Calcium-transporting ATPase	chr3;chr3;chr3;chr3;chr3;chr3;chr3	33403928;33410779;33410924;33412950;33413727;33413989;33414971	33404507;33410833;33412863;33413105;33413898;33414287;33415629	+;+;+;+;+;+;+	3861	20425	18133	12601	20795	-0.595707	8.67061	0.000512895	0.00287209
CsaV3_3G039930.1	CsaV3_3G039930	protein NRT1/ PTR FAMILY 3.1-like	chr3;chr3;chr3;chr3	32802680;32804465;32804885;32805879	32802885;32804682;32805444;32807284	+;+;+;+	2390	359	489	121	284	-1.52097	2.88868	9.81034e-07	9.85354e-06
CsaV3_3G045000.1	CsaV3_3G045000	COP9 signalosome complex subunit 4	chr3;chr3;chr3;chr3;chr3;chr3;chr3;chr3;chr3;chr3;chr3;chr3;chr3;chr3	36785424;36785943;36787158;36787373;36787722;36787912;36789276;36789494;36789674;36789830;36790009;36797454;36797673;36797862	36785822;36786094;36787261;36787433;36787814;36788012;36789384;36789538;36789742;36789921;36790051;36797513;36797732;36798954	+;+;+;+;+;+;+;+;+;+;+;+;+;+	2481	1959	1548.5	2106	2564	0.0711437	5.50759	0.628781	0.777101
CsaV3_3G046080.1	CsaV3_3G046080	Glyoxalase-like domain protein	chr3;chr3	37657505;37658935	37658613;37659528	-;-	1703	18	6	20	20	0.436969	-1.33144	0.474814	0.654819
CsaV3_3G039490.1	CsaV3_3G039490	acanthoscurrin-2-like	chr3	32475513	32476828	+	1316	1052	384	1321	2708	1.1408	4.81083	8.50805e-05	0.00057649
CsaV3_3G041150.1	CsaV3_3G041150	Cystathionine gamma synthase	chr3;chr3;chr3;chr3;chr3;chr3;chr3;chr3;chr3;chr3;chr3	33632025;33633105;33633398;33633579;33634859;33635016;33635341;33635590;33636040;33636235;33636777	33632990;33633208;33633471;33633747;33634918;33635219;33635427;33635697;33636135;33636353;33637559	+;+;+;+;+;+;+;+;+;+;+	2770	17752.5	13089.5	15168	20364	-0.143432	8.53078	0.382435	0.569875
CsaV3_3G043460.1	CsaV3_3G043460	sugar transport protein 13-like	chr3;chr3;chr3	35294856;35296252;35296819	35296143;35296702;35297338	-;-;-	2259	24	10	63	101	1.91456	0.132292	1.4762e-05	0.000119559
CsaV3_3G042280.1	CsaV3_3G042280	Unknown protein	chr3	34360054	34360270	-	217	1	3.5	0.5	6
CsaV3_3G039260.1	CsaV3_3G039260	RING/FYVE/PHD zinc finger superfamily protein, putative	chr3;chr3;chr3;chr3;chr3;chr3	32249774;32250636;32251066;32253177;32253429;32253725	32250340;32250708;32253077;32253281;32253604;32256754	-;-;-;-;-;-	5963	702	628	486	688	-0.549032	3.8335	0.00184538	0.00875004
CsaV3_3G043860.1	CsaV3_3G043860	Pentatricopeptide repeat-containing protein	chr3	35738111	35738487	-	377	15	13	26	26.5	0.566265	-1.03084	0.31242	0.498774
CsaV3_3G047540.1	CsaV3_3G047540	protein ROOT PRIMORDIUM DEFECTIVE 1	chr3	38800175	38801344	-	1170	154	100	115.5	176.5	-0.153875	1.61443	0.592882	0.750515
CsaV3_3G042310.1	CsaV3_3G042310	Pentatricopeptide repeat-containing protein	chr3	34390314	34393553	+	3240	265	247	162	377	-0.350983	2.54907	0.207206	0.374785
CsaV3_3G034010.1	CsaV3_3G034010	Unknown protein	chr3	29012805	29013215	-	411	1	0	0	0
CsaV3_3G039980.1	CsaV3_3G039980	WAT1-related protein	chr3;chr3;chr3;chr3;chr3;chr3	32850918;32851437;32851846;32852120;32852618;32853235	32851114;32851499;32851962;32852531;32852769;32853439	+;+;+;+;+;+	1146	41.5	64.83	27.5	28	-1.31001	-0.0335489	0.00653879	0.0253839
CsaV3_3G049490.1	CsaV3_3G049490	Two-component response regulator-like protein APRR2	chr3;chr3;chr3;chr3;chr3;chr3;chr3;chr3;chr3;chr3;chr3;chr3;chr3	40338558;40339388;40339577;40340799;40341184;40341624;40342114;40342246;40342672;40342982;40343218;40343429;40344292	40338722;40339468;40339645;40341068;40341324;40341653;40342170;40342584;40342749;40343028;40343284;40343508;40344421	-;-;-;-;-;-;-;-;-;-;-;-;-	1554	20	12	11.5	21	-0.340162	-1.31849	0.613469	0.766046
CsaV3_3G043060.1	CsaV3_3G043060	Beta-glucosidase	chr3;chr3;chr3;chr3;chr3;chr3;chr3;chr3	34952039;34952858;34953263;34953472;34953801;34954040;34954437;34954759	34952731;34953040;34953367;34953715;34953946;34954130;34954641;34955231	-;-;-;-;-;-;-;-	2140	7303	5192	7671	12288	0.309091	7.4574	0.0647729	0.159561
CsaV3_3G039280.1	CsaV3_3G039280	zinc finger CCCH domain-containing protein 30	chr3;chr3	32257914;32262429	32261259;32262708	-;-	3626	1814	1610	2251	2932	0.239167	5.57056	0.101664	0.22349
CsaV3_3G034290.1	CsaV3_3G034290	Unknown protein	chr3	29138788	29139024	-	237	2	2	2	2
CsaV3_3G031560.1	CsaV3_3G031560	Unknown protein	chr3;chr3	27285545;27285829	27285733;27286017	+;+	378	515	340	248	588	-0.435287	3.22354	0.0873447	0.199585
CsaV3_3G050080.1	CsaV3_3G050080	QWRF motif-containing protein 7	chr3;chr3	40837712;40839244	40838272;40839480	+;+	798	0	2	0	4
CsaV3_3G047340.1	CsaV3_3G047340	BURP domain protein RD22	chr3;chr3;chr3;chr3;chr3;chr3;chr3;chr3;chr3;chr3;chr3;chr3;chr3;chr3;chr3	38649239;38651514;38651879;38652181;38652399;38654504;38654694;38655679;38656345;38657493;38658318;38660974;38664601;38666089;38666312	38649548;38651553;38652041;38652297;38652504;38654594;38654772;38655771;38656371;38658217;38658486;38661354;38665523;38666215;38666353	-;-;-;-;-;-;-;-;-;-;-;-;-;-;-	3393	7178	4610	6042	8019	-0.0808876	7.16251	0.639533	0.785147
CsaV3_3G047480.1	CsaV3_3G047480	signal peptidase complex-like protein DTM1	chr3;chr3;chr3	38753761;38757380;38758021	38754259;38757505;38758370	-;-;-	975	1136	962	1286	1634	0.124457	4.80011	0.409083	0.595011
CsaV3_3G042640.1	CsaV3_3G042640	UDP-N-acetylglucosamine-N-acetylmuramyl-pyrophosphoryl-undecaprenol N-acetylglucosamine protein	chr3;chr3;chr3;chr3;chr3;chr3;chr3;chr3;chr3	34605456;34606175;34606943;34607087;34607446;34607771;34608301;34608483;34609803	34605692;34606507;34606976;34607317;34607535;34607836;34608392;34608530;34610277	+;+;+;+;+;+;+;+;+	1606	53	34	34	84	0.040462	0.213759	0.972039	0.997846
CsaV3_3G030080.1	CsaV3_3G030080	Ninja	chr3;chr3	25828341;25829616	25829475;25830502	-;-	2022	3355	3166	2408	3342	-0.553247	6.12888	0.000383375	0.00221511
CsaV3_3G036460.1	CsaV3_3G036460	dnaJ homolog subfamily C member 28	chr3;chr3;chr3	30288043;30289229;30290007	30288617;30289523;30290448	+;+;+	1312	1070	921	816	915	-0.541487	4.41571	0.00137447	0.00678619
CsaV3_3G030680.1	CsaV3_3G030680	subtilisin-like protease SBT3.17 isoform X1	chr3	26491852	26492172	-	321	0	0	0	0
CsaV3_3G033580.1	CsaV3_3G033580	Proliferation-associated 2g4, putative	chr3;chr3;chr3;chr3;chr3;chr3;chr3;chr3	28804614;28805064;28805318;28805554;28807539;28807972;28808150;28808611	28804921;28805148;28805467;28805707;28807891;28808063;28808329;28809449	+;+;+;+;+;+;+;+	2161	9411	7150	9440	13261	0.0992055	7.7567	0.535907	0.707045
CsaV3_3G037960.1	CsaV3_3G037960	NC domain-containing protein-related	chr3;chr3;chr3	31237007;31238486;31238720	31237707;31238559;31238739	-;-;-	795	1395	1445.5	1543	2067	-0.0285475	5.17439	0.860443	0.933542
CsaV3_3G042110.1	CsaV3_3G042110	Trichome birefringence-like family	chr3;chr3;chr3	34250818;34251370;34253645	34251271;34251656;34254596	+;+;+	1693	14	14	17	30	0.357827	-1.13127	0.540676	0.710709
CsaV3_3G042960.1	CsaV3_3G042960	Protein kinase superfamily protein	chr3;chr3;chr3;chr3;chr3;chr3;chr3;chr3;chr3;chr3;chr3	34876066;34877941;34878160;34878313;34879265;34879431;34879847;34880088;34880273;34880437;34880922	34877239;34878071;34878201;34878421;34879343;34879727;34879959;34880195;34880335;34880604;34881740	+;+;+;+;+;+;+;+;+;+;+	3103	1761	1397	2088	3122	0.355478	5.50927	0.0119119	0.0415773
CsaV3_3G038700.1	CsaV3_3G038700	homeobox-leucine zipper protein HOX11	chr3;chr3;chr3;chr3	31859666;31860453;31861113;31861673	31860318;31860532;31861504;31862178	-;-;-;-	1631	327	306	263	356	-0.399312	2.83123	0.0693327	0.168196
CsaV3_3G035230.1	CsaV3_3G035230	ABC transporter G family member	chr3;chr3	29627327;29628161	29628020;29630068	+;+	2602	0	2	0	2
CsaV3_3G032090.1	CsaV3_3G032090	tRNA-dihydrouridine synthase	chr3;chr3;chr3;chr3;chr3;chr3;chr3;chr3;chr3;chr3;chr3;chr3	27716251;27716548;27717515;27717740;27717913;27718833;27719088;27719563;27720281;27720442;27721407;27721773	27716453;27716674;27717642;27717809;27718015;27718950;27719169;27719624;27720353;27720522;27721487;27721940	+;+;+;+;+;+;+;+;+;+;+;+	1296	888	802	933	1291	0.0288939	4.44416	0.858686	0.932744
CsaV3_3G049480.1	CsaV3_3G049480	tobamovirus multiplication protein 2A	chr3;chr3;chr3;chr3;chr3;chr3;chr3	40330408;40331624;40333194;40333372;40333685;40335422;40336118	40330938;40331833;40333298;40333452;40333784;40335677;40336221	-;-;-;-;-;-;-	1387	2766.17	1854.1	2685.33	1721.17	-0.318844	5.70404	0.247299	0.424812
CsaV3_3G040970.1	CsaV3_3G040970	Protein ENHANCED DISEASE RESISTANCE 2-like	chr3;chr3;chr3;chr3;chr3;chr3;chr3;chr3;chr3;chr3	33536728;33537495;33537977;33538285;33539142;33539375;33539640;33540007;33540547;33540769	33536890;33537903;33538063;33538791;33539277;33539540;33539768;33540201;33540669;33541110	+;+;+;+;+;+;+;+;+;+	2257	0	0	0	0
CsaV3_3G043450.1	CsaV3_3G043450	Cytochrome P450	chr3;chr3;chr3;chr3;chr3;chr3;chr3;chr3;chr3;chr3;chr3;chr3;chr3;chr3;chr3;chr3;chr3;chr3;chr3;chr3;chr3	35281608;35283748;35284211;35284501;35284712;35285376;35285612;35285814;35286028;35286190;35286354;35286544;35288056;35292476;35292787;35293297;35293632;35293828;35294000;35294184;35294429	35281946;35283885;35284292;35284577;35284818;35285499;35285728;35285905;35286094;35286268;35286445;35286687;35288119;35292681;35292936;35293548;35293721;35293906;35294109;35294311;35294574	+;+;+;+;+;+;+;+;+;+;+;+;+;+;+;+;+;+;+;+;+	2683	2185	1791	1794	3357	-0.0223931	5.64353	0.889231	0.950787
CsaV3_3G038890.1	CsaV3_3G038890	zinc finger CCCH domain-containing protein 14-like	chr3;chr3;chr3	31974938;31977127;31977920	31976046;31977187;31978308	-;-;-	1559	1955	1900	1688	1735	-0.50912	5.39128	0.00469138	0.0192967
CsaV3_3G036930.1	CsaV3_3G036930	Ethylene-responsive transcription factor	chr3	30556186	30557157	+	972	0	0	0	0
CsaV3_3G048530.1	CsaV3_3G048530	GATA transcription factor	chr3;chr3	39639474;39640331	39640193;39641795	+;+	2185	4	14	12	14	0.122264	-1.78941	0.925495	0.972077
CsaV3_3G042900.1	CsaV3_3G042900	Gdsl esterase/lipase	chr3;chr3;chr3;chr3;chr3;chr3	34813656;34814594;34815425;34816078;34816381;34816767	34814146;34814867;34815597;34816287;34816629;34816829	-;-;-;-;-;-	1460	531	376	678	1143	0.633189	3.86895	0.000554965	0.00307433
CsaV3_3G032740.1	CsaV3_3G032740	Magnesium transporter MRS2-like protein	chr3;chr3;chr3;chr3;chr3;chr3;chr3	28242018;28242836;28244458;28244684;28245114;28245272;28246096	28242468;28243450;28244586;28245016;28245161;28245520;28246132	+;+;+;+;+;+;+	1862	1749	1244	1380	2046	-0.162397	5.15532	0.26683	0.447975
CsaV3_3G036990.1	CsaV3_3G036990	Serine/threonine-protein like	chr3;chr3;chr3;chr3;chr3	30621761;30622713;30623350;30623644;30625319	30622229;30622950;30623529;30623711;30626187	-;-;-;-;-	1824	296	145	310	385	0.344012	2.64149	0.1985	0.363803
CsaV3_3G047620.1	CsaV3_3G047620	F-box protein	chr3;chr3	38850770;38851310	38851077;38851958	+;+	957	511	429.5	786.5	773	0.40792	3.80016	0.050217	0.131499
CsaV3_3G044020.1	CsaV3_3G044020	60S ribosomal protein L28, putative	chr3;chr3;chr3;chr3	35918157;35918705;35919660;35919966	35918603;35918868;35919822;35920081	-;-;-;-	890	9486	7496	10602	11564	0.0569951	7.77443	0.747599	0.860594
CsaV3_3G035860.1	CsaV3_3G035860	Unknown protein	chr3;chr3	29951710;29951927	29951793;29952046	+;+	204	3	0	1	3
CsaV3_3G039610.1	CsaV3_3G039610	membrane steroid-binding protein 2-like	chr3;chr3	32543368;32545529	32544050;32546120	-;-	1275	1155	817	1106	1606	0.104962	4.68685	0.48514	0.664143
CsaV3_3G043120.1	CsaV3_3G043120	O-fucosyltransferase family protein	chr3;chr3;chr3;chr3;chr3;chr3;chr3;chr3;chr3;chr3	35012941;35014161;35016354;35016590;35016919;35017386;35017732;35017918;35021044;35021216	35013379;35014714;35016482;35016680;35017031;35017629;35017820;35017988;35021128;35021377	-;-;-;-;-;-;-;-;-;-	1977	231	258	333	560	0.464921	2.91551	0.0545713	0.140077
CsaV3_3G041370.1	CsaV3_3G041370	F-box protein CPR30-like	chr3	33737059	33738156	+	1098	2	4	4	5
CsaV3_3G040870.1	CsaV3_3G040870	Glycosyltransferase-like kobito 1	chr3;chr3;chr3;chr3;chr3;chr3;chr3;chr3;chr3;chr3;chr3	33487744;33488746;33489002;33489451;33489660;33489944;33490989;33491449;33493838;33494413;33494619	33488263;33488895;33489054;33489559;33489794;33489988;33491176;33491590;33493884;33494500;33495388	+;+;+;+;+;+;+;+;+;+;+	2247	1923	1727	1742	2269	-0.22391	5.43102	0.128606	0.26569
CsaV3_3G045160.1	CsaV3_3G045160	Unknown protein	chr3;chr3;chr3	36902639;36902823;36903035	36902740;36902940;36903102	+;+;+	288	26	27	27	16	-0.60155	-0.765125	0.30619	0.491611
CsaV3_3G032270.1	CsaV3_3G032270	Unknown protein	chr3;chr3	27857573;27857717	27857589;27857930	-;-	231	1	0	1	6
CsaV3_3G046800.1	CsaV3_3G046800	DUF581 domain-containing protein	chr3;chr3;chr3	38183266;38184205;38185902	38184102;38185332;38186309	-;-;-	2373	16	4	28	30	1.233	-1.08705	0.0421825	0.115068
CsaV3_3G046270.1	CsaV3_3G046270	Ubiquitin carboxyl-terminal hydrolase	chr3;chr3;chr3;chr3;chr3;chr3;chr3;chr3;chr3;chr3	37788160;37791691;37793098;37793614;37794659;37795026;37795385;37797227;37797634;37798715	37789317;37791951;37793313;37794549;37794820;37795304;37796104;37797528;37798107;37800525	-;-;-;-;-;-;-;-;-;-	6319	2345	2057	2111	3018	-0.148788	5.73437	0.303525	0.488749
CsaV3_3G033220.1	CsaV3_3G033220	WEB family protein At2g38370	chr3;chr3	28635998;28637555	28637449;28638212	-;-	2110	93	94	175	273	0.874224	1.79065	0.00201553	0.00942918
CsaV3_3G037400.1	CsaV3_3G037400	GATA zinc finger protein	chr3;chr3;chr3	30896707;30898385;30900590	30897535;30898556;30901755	-;-;-	2167	2953	2456	1942	2312	-0.689681	5.79532	6.25098e-06	5.49123e-05
CsaV3_3G032010.1	CsaV3_3G032010	Methyltransferase	chr3;chr3;chr3;chr3;chr3;chr3;chr3;chr3;chr3;chr3;chr3;chr3;chr3;chr3	27654388;27655622;27655858;27656091;27656254;27656494;27656718;27656975;27657263;27657400;27657583;27657751;27658287;27658530	27654956;27655719;27655983;27656174;27656370;27656577;27656765;27657029;27657318;27657484;27657656;27657817;27658399;27658985	-;-;-;-;-;-;-;-;-;-;-;-;-;-	2032	1126	1124	1136	1260	-0.258377	4.7261	0.143302	0.287914
CsaV3_3G046650.1	CsaV3_3G046650	Unknown protein	chr3	38051815	38052192	+	378	21.5	17.5	12.5	25	-0.439083	-1.09465	0.413751	0.59911
CsaV3_3G032330.1	CsaV3_3G032330	Clavaminate synthase-like protein	chr3;chr3;chr3;chr3;chr3;chr3;chr3;chr3;chr3	27891762;27893347;27893732;27894546;27895186;27896396;27896543;27896714;27897455	27892113;27893534;27894437;27894671;27895392;27896464;27896635;27896887;27897946	-;-;-;-;-;-;-;-;-	2407	832	603	623	861	-0.302463	4.03345	0.0735431	0.176252
CsaV3_3G038020.1	CsaV3_3G038020	dof zinc finger protein DOF3.5	chr3;chr3	31299195;31302317	31299291;31303061	-;-	842	0	0	0	0
CsaV3_3G031160.1	CsaV3_3G031160	Lipase	chr3;chr3;chr3;chr3;chr3	26943220;26943849;26944215;26944392;26945333	26943544;26944093;26944248;26945134;26945578	+;+;+;+;+	1593	61.5	69	74.5	134	0.270088	0.925941	0.456983	0.639157
CsaV3_3G045210.1	CsaV3_3G045210	Unknown protein	chr3;chr3	36928666;36928936	36928829;36929023	-;-	252	89.5	63	30.5	60	-1.12988	0.500298	0.00216699	0.0100301
CsaV3_3G040490.1	CsaV3_3G040490	Unknown protein	chr3;chr3	33211216;33212449	33211349;33212656	+;+	342	472	290	687	371	0.245873	3.38042	0.482955	0.662168
CsaV3_3G047660.1	CsaV3_3G047660	O-fucosyltransferase	chr3;chr3;chr3;chr3;chr3;chr3;chr3;chr3;chr3;chr3;chr3;chr3	38873450;38874364;38874574;38875166;38875459;38875719;38875922;38876183;38876874;38877058;38877304;38877792	38874058;38874459;38874758;38875379;38875592;38875847;38876102;38876271;38876941;38877139;38877402;38878345	-;-;-;-;-;-;-;-;-;-;-;-	2440	13	4	6	15	-0.0566753	-1.98303	1	1
CsaV3_3G037420.1	CsaV3_3G037420	Kinesin-like protein	chr3;chr3;chr3;chr3;chr3;chr3;chr3;chr3;chr3;chr3;chr3;chr3;chr3;chr3;chr3;chr3;chr3;chr3;chr3;chr3;chr3;chr3;chr3	30915931;30916261;30916578;30916814;30917286;30917505;30917700;30918111;30918289;30918491;30918625;30918780;30918967;30919141;30919435;30919744;30919979;30920213;30920382;30920673;30920862;30921193;30921706	30916140;30916390;30916736;30917163;30917424;30917602;30917856;30918180;30918365;30918544;30918705;30918891;30919053;30919316;30919596;30919851;30920137;30920296;30920587;30920774;30920971;30921344;30922218	+;+;+;+;+;+;+;+;+;+;+;+;+;+;+;+;+;+;+;+;+;+;+	3496	42	23	32	36	-0.254784	-0.350302	0.587608	0.746275
CsaV3_3G034750.1	CsaV3_3G034750	E3 ubiquitin-protein ligase RING1-like	chr3;chr3	29350629;29350979	29350835;29353409	+;+	2638	718	600	628	700	-0.325908	3.91135	0.0806738	0.188079
CsaV3_3G035390.1	CsaV3_3G035390	F-box	chr3;chr3	29686629;29686802	29686671;29687163	+;+	405	0	0	0	0
CsaV3_3G044040.1	CsaV3_3G044040	phosducin-like protein 3	chr3;chr3;chr3;chr3;chr3;chr3	35927705;35928105;35929594;35930651;35930968;35931495	35927908;35928165;35929744;35930856;35931111;35931742	-;-;-;-;-;-	1014	3005	2887	3030	3573	-0.188799	6.14337	0.257204	0.437202
CsaV3_3G029940.1	CsaV3_3G029940	Cytochrome b5	chr3;chr3;chr3	25692835;25693505;25694964	25693398;25693571;25695468	-;-;-	1136	180	99	195	278	0.423934	2.04397	0.126172	0.261987
CsaV3_3G045280.1	CsaV3_3G045280	Cysteine/Histidine-rich C1 domain family protein, putative	chr3;chr3;chr3;chr3;chr3;chr3;chr3;chr3;chr3;chr3	36979041;36981442;36981741;36983687;36984046;36984324;36984691;36985028;36985351;36985674	36981064;36981637;36981924;36983808;36984228;36984577;36984910;36985278;36985549;36985931	+;+;+;+;+;+;+;+;+;+	3891	954	458	402	621	-0.797524	3.77734	0.000702502	0.00378683
CsaV3_3G049260.1	CsaV3_3G049260	transcriptional regulator SUPERMAN-like	chr3	40137845	40139161	+	1317	12	14	18	3	-0.531832	-1.68676	0.569512	0.73309
CsaV3_3G036320.1	CsaV3_3G036320	S-RNase	chr3;chr3	30209215;30209852	30209697;30210082	-;-	714	0	0	0	0
CsaV3_3G033840.1	CsaV3_3G033840	RING finger protein	chr3;chr3;chr3;chr3;chr3	28945826;28946621;28946943;28947108;28947463	28945890;28946771;28947009;28947342;28947673	+;+;+;+;+	729	111	101	452	528	1.8615	2.6675	4.17186e-14	1.0628e-12
CsaV3_3G037950.1	CsaV3_3G037950	Unknown protein	chr3;chr3	31230376;31230617	31230475;31231029	+;+	513	49.5	36	40	102.5	0.324549	0.350666	0.474187	0.654466
CsaV3_3G046670.1	CsaV3_3G046670	PHD finger protein 3	chr3;chr3;chr3;chr3;chr3	38070472;38072082;38075015;38075844;38076021	38070974;38074369;38075135;38075903;38080327	+;+;+;+;+	7279	5096.5	3995	2509	4018.5	-0.852146	6.47919	1.0293e-07	1.21484e-06
CsaV3_3G030160.1	CsaV3_3G030160	DUF506 family protein	chr3;chr3	25897539;25898966	25898197;25899558	-;-	1252	0	0	0	2
CsaV3_3G045590.1	CsaV3_3G045590	Transcription factor, MADS-box	chr3;chr3;chr3;chr3;chr3;chr3;chr3	37264443;37265217;37265374;37265517;37267240;37268295;37268444	37265099;37265283;37265435;37265616;37267281;37268339;37269044	+;+;+;+;+;+;+	1574	12	14	32	34	0.98756	-0.860471	0.0629482	0.156171
CsaV3_3G036960.1	CsaV3_3G036960	RAB6-interacting golgin	chr3;chr3;chr3;chr3	30581561;30582341;30582563;30583608	30582081;30582421;30582673;30584250	-;-;-;-	1356	1220	997	1653	2083	0.404181	5.02981	0.00595944	0.0235307
CsaV3_3G043660.1	CsaV3_3G043660	Myb transcription factor	chr3;chr3;chr3	35486576;35487781;35488246	35487673;35487910;35488525	-;-;-	1508	0	0	0	0
CsaV3_3G044820.1	CsaV3_3G044820	exocyst complex component SEC3A	chr3;chr3;chr3;chr3;chr3;chr3;chr3;chr3;chr3;chr3;chr3;chr3;chr3;chr3;chr3;chr3;chr3;chr3;chr3;chr3;chr3;chr3;chr3;chr3;chr3;chr3	36637924;36640250;36640423;36640678;36640845;36641035;36641366;36642849;36643017;36643629;36643815;36644040;36645188;36645350;36645513;36645933;36646145;36646796;36647695;36648000;36648726;36649042;36649302;36649589;36650662;36650956	36640152;36640339;36640488;36640746;36640953;36641132;36641447;36642928;36643187;36643693;36643956;36644213;36645262;36645430;36645641;36646070;36646246;36646900;36647812;36648145;36648828;36649109;36649382;36649659;36650861;36651031	-;-;-;-;-;-;-;-;-;-;-;-;-;-;-;-;-;-;-;-;-;-;-;-;-;-	4868	2681	2260	1933	3045	-0.366987	5.79806	0.012351	0.0429155
CsaV3_3G038510.1	CsaV3_3G038510	Serine/arginine-rich SC35-like splicing factor	chr3;chr3;chr3;chr3;chr3;chr3	31698077;31698684;31699063;31699802;31700697;31700944	31698301;31698839;31699140;31699969;31700822;31701061	+;+;+;+;+;+	871	193	123.5	113	118.5	-0.765864	1.66114	0.0110603	0.0391129
CsaV3_3G040890.1	CsaV3_3G040890	RNA-binding, CRM domain containing protein	chr3;chr3;chr3;chr3	33502861;33504253;33504866;33505508	33503340;33504654;33505199;33505587	-;-;-;-	1296	976	854	1260	1474	0.234022	4.66423	0.142834	0.287367
CsaV3_3G041220.1	CsaV3_3G041220	Unknown protein	chr3	33655841	33656173	+	333	22	0	0	0	-6.54352	-2.58287	0.00145407	0.00712007
CsaV3_3G038980.1	CsaV3_3G038980	protein STRUBBELIG-RECEPTOR FAMILY 2 isoform X2	chr3;chr3;chr3;chr3;chr3;chr3;chr3;chr3;chr3;chr3;chr3;chr3;chr3;chr3;chr3;chr3;chr3	32042056;32042216;32042583;32042809;32042963;32043157;32043312;32043644;32043804;32043971;32044135;32044744;32045105;32045771;32046066;32046295;32046798	32042129;32042343;32042715;32042880;32043028;32043228;32043383;32043715;32043869;32044036;32044460;32045018;32045370;32045918;32046205;32046451;32047281	+;+;+;+;+;+;+;+;+;+;+;+;+;+;+;+;+	2617	4	10	3	20	0.200164	-2.01802	1	1
CsaV3_3G045330.1	CsaV3_3G045330	Unknown protein	chr3	37026333	37026485	-	153	0	0	0	0
CsaV3_3G048820.1	CsaV3_3G048820	UV-B-induced protein At3g17800, chloroplastic	chr3;chr3;chr3	39818018;39819668;39820382	39818239;39819942;39821740	+;+;+	1856	1418	986	1275	1606	-0.0754248	4.88	0.630358	0.778169
CsaV3_3G032510.1	CsaV3_3G032510	Anamorsin homolog	chr3;chr3;chr3	28057373;28058096;28058470	28057448;28058232;28058544	+;+;+	288	0	1	0	1
CsaV3_3G049970.1	CsaV3_3G049970	Heavy metal-associated isoprenylated plant protein	chr3;chr3;chr3	40752823;40754465;40754666	40753564;40754543;40755020	-;-;-	1176	23	6	8	21	-0.352274	-1.46326	0.630114	0.778029
CsaV3_3G039070.1	CsaV3_3G039070	Cytochrome P450 family protein	chr3;chr3;chr3	32104150;32105171;32105726	32104758;32105543;32106655	+;+;+	1912	0	0	2	2
CsaV3_3G029950.1	CsaV3_3G029950	LOW QUALITY PROTEIN: E3 ubiquitin-protein ligase cblA-like	chr3;chr3	25702573;25705062	25704566;25706435	+;+	3368	65	53	58	60	-0.332329	0.455873	0.385409	0.573141
CsaV3_3G048930.1	CsaV3_3G048930	Valine--tRNA ligase	chr3;chr3;chr3;chr3	39937552;39938777;39939360;39939773	39938251;39938842;39939470;39939864	-;-;-;-	969	57	43	82	85	0.412573	0.605317	0.251069	0.429116
CsaV3_3G036510.1	CsaV3_3G036510	2-oxoglutarate (2OG) and Fe(II)-dependent oxygenase superfamily protein	chr3;chr3;chr3;chr3	30321621;30321831;30322282;30324297	30321731;30322127;30322872;30324826	+;+;+;+	1529	846	782	177	238	-2.33822	3.62959	1.98605e-31	1.61653e-29
CsaV3_3G031750.1	CsaV3_3G031750	Metal-dependent phosphohydrolase	chr3;chr3;chr3;chr3;chr3;chr3;chr3	27467178;27467751;27468528;27468667;27469515;27469708;27470046	27467569;27467781;27468546;27468764;27469613;27469880;27470683	+;+;+;+;+;+;+	1450	2814	2460	3566	3971	0.176642	6.15858	0.289229	0.47378
CsaV3_3G034770.1	CsaV3_3G034770	aspartic proteinase PCS1	chr3	29358113	29360326	+	2214	62	50	183	292	1.70836	1.64444	5.42786e-09	7.65992e-08
CsaV3_3G041270.1	CsaV3_3G041270	Unknown protein	chr3;chr3	33672904;33673039	33673006;33673172	+;+	237	36.5	30	29.5	38.5	-0.322356	-0.332086	0.503074	0.679448
CsaV3_3G049420.1	CsaV3_3G049420	Cytochrome P450 family ent-kaurenoic acid oxidase	chr3;chr3;chr3;chr3;chr3;chr3	40275495;40275894;40276078;40277027;40278908;40279910	40275620;40276000;40276156;40277116;40279385;40280139	-;-;-;-;-;-	1110	0	0	0	5
CsaV3_3G029880.1	CsaV3_3G029880	Unknown protein	chr3;chr3	25643513;25645009	25643895;25645261	+;+	636	14	7	2	21	-0.316395	-1.81232	0.715176	0.839119
CsaV3_3G048650.1	CsaV3_3G048650	Alpha/beta hydrolase fold	chr3;chr3;chr3;chr3;chr3;chr3;chr3;chr3;chr3;chr3;chr3;chr3;chr3;chr3	39707232;39707504;39708054;39708213;39708521;39708728;39708901;39709100;39709279;39709450;39709766;39710066;39710491;39710777	39707397;39707614;39708130;39708293;39708649;39708814;39708954;39709190;39709349;39709519;39709818;39710159;39710588;39710878	+;+;+;+;+;+;+;+;+;+;+;+;+;+	1284	1876	1462	1353	1857	-0.41165	5.20714	0.00381224	0.0162638
CsaV3_3G049150.1	CsaV3_3G049150	transcription factor MYC2-like	chr3	40071324	40074834	+	3511	4699	3605	2575	3144	-0.877515	6.33792	5.82782e-08	7.07854e-07
CsaV3_3G038260.1	CsaV3_3G038260	E3 ubiquitin-protein ligase RHF2A-like	chr3;chr3;chr3;chr3;chr3;chr3;chr3;chr3;chr3;chr3	31488687;31492459;31493011;31493201;31493658;31493859;31494285;31494518;31494931;31495183	31488817;31492796;31493118;31493574;31493766;31493921;31494331;31494649;31495100;31495215	-;-;-;-;-;-;-;-;-;-	1505	3814	3152	2582	3647	-0.524547	6.22513	0.000671347	0.00363588
CsaV3_3G030320.1	CsaV3_3G030320	Kinesin-like protein	chr3;chr3;chr3;chr3;chr3	26081427;26082008;26082842;26082997;26083678	26081639;26082133;26082890;26083092;26084035	-;-;-;-;-	842	21	17	30	22	0.147159	-0.869934	0.807522	0.900337
CsaV3_3G049280.1	CsaV3_3G049280	acetylornithine deacetylase-like	chr3;chr3;chr3;chr3;chr3;chr3;chr3;chr3;chr3;chr3;chr3	40154518;40154698;40155256;40155607;40155809;40156087;40156289;40156686;40156918;40157341;40157498	40154620;40155079;40155500;40155715;40155947;40156144;40156306;40156805;40157071;40157374;40157765	+;+;+;+;+;+;+;+;+;+;+	1630	857	349	156	224	-1.97777	3.20543	2.29276e-11	4.36225e-10
CsaV3_3G034830.1	CsaV3_3G034830	Haloacid dehalogenase-like hydrolase	chr3;chr3;chr3;chr3;chr3;chr3;chr3;chr3	29388925;29389851;29390036;29390193;29390378;29390589;29390994;29391169	29389440;29389926;29390101;29390290;29390503;29390888;29391059;29391778	+;+;+;+;+;+;+;+	1858	2848	2519	2237	2895	-0.422621	5.89731	0.00457756	0.0189278
CsaV3_3G039640.1	CsaV3_3G039640	Serine carboxypeptidase	chr3;chr3;chr3;chr3;chr3;chr3;chr3;chr3;chr3;chr3	32575007;32576320;32576565;32576742;32576965;32577491;32577648;32577820;32578041;32578714	32575465;32576437;32576657;32576872;32577294;32577564;32577740;32577915;32578148;32579058	-;-;-;-;-;-;-;-;-;-	1847	41	19	55	33	0.310796	-0.197667	0.582713	0.742575
CsaV3_3G047840.1	CsaV3_3G047840	Unknown protein	chr3	39024274	39024450	+	177	0	0	0	0
CsaV3_3G033960.1	CsaV3_3G033960	Receptor-like protein kinase	chr3	28986522	28989101	-	2580	745	645	1033	2479	0.90885	4.67188	3.03144e-05	0.000228887
CsaV3_3G039520.1	CsaV3_3G039520	Disease resistance protein	chr3	32493943	32499814	-	5872	802	581	422	685	-0.689496	3.81785	0.000130405	0.000842561
CsaV3_3G038440.1	CsaV3_3G038440	Protein downstream neighbor of son like	chr3;chr3;chr3;chr3;chr3;chr3;chr3;chr3;chr3;chr3;chr3;chr3;chr3;chr3	31626484;31627541;31628224;31628485;31628738;31629214;31629548;31629719;31630459;31630738;31630981;31631150;31631359;31631991	31626703;31627746;31628311;31628594;31628839;31629335;31629646;31629915;31630661;31630891;31631054;31631279;31631432;31632107	-;-;-;-;-;-;-;-;-;-;-;-;-;-	1896	609	402	293	475	-0.757808	3.3339	0.00021723	0.00133384
CsaV3_3G042520.1	CsaV3_3G042520	MYB-related transcription factor	chr3;chr3;chr3	34518050;34521937;34522161	34518820;34522066;34523215	-;-;-	1956	0	0	0	0
CsaV3_3G033490.1	CsaV3_3G033490	Ammonium transporter	chr3;chr3;chr3;chr3	28760862;28762098;28762919;28763797	28761993;28762383;28763022;28764522	+;+;+;+	2248	3250	2415.5	4673.5	7380	0.720727	6.5628	7.54861e-06	6.50301e-05
CsaV3_3G031530.1	CsaV3_3G031530	Protein kinase	chr3;chr3;chr3;chr3;chr3;chr3;chr3;chr3	27248544;27249829;27250048;27250746;27251183;27251418;27251881;27252625	27249552;27249915;27250180;27251019;27251309;27251668;27251990;27252920	-;-;-;-;-;-;-;-	2287	8730	7678	6899	10044	-0.325793	7.55094	0.0445943	0.120044
CsaV3_3G037880.1	CsaV3_3G037880	NDR1/HIN1-like protein 12	chr3;chr3	31203199;31209141	31203531;31209194	-;-	387	3574	3307	2305	2602	-0.832799	6.09786	5.96493e-07	6.20075e-06
CsaV3_3G041440.1	CsaV3_3G041440	L10-interacting MYB domain-containing protein-like isoform X2	chr3;chr3;chr3	33765240;33766135;33768693	33766044;33766490;33768937	-;-;-	1406	198	153	230	120	-0.250539	2.0324	0.539096	0.709306
CsaV3_3G038640.1	CsaV3_3G038640	Protein kinase	chr3;chr3;chr3;chr3;chr3;chr3;chr3	31833672;31834822;31834989;31835562;31835916;31836144;31836580	31833806;31834908;31835121;31835835;31836042;31836400;31836667	-;-;-;-;-;-;-	1101	17	14	8	12	-0.987528	-1.60286	0.0934515	0.20967
CsaV3_3G041340.1	CsaV3_3G041340	F-box protein CPR30-like	chr3	33726828	33728285	+	1458	104	55	16	22	-2.38852	0.235163	3.57857e-08	4.47687e-07
CsaV3_3G035880.1	CsaV3_3G035880	Otu domain-containing protein	chr3;chr3;chr3;chr3;chr3;chr3;chr3;chr3;chr3;chr3;chr3	29961823;29962387;29962802;29963395;29963723;29963902;29964070;29964233;29964492;29964866;29965383	29962196;29962711;29962941;29963468;29963777;29963976;29964143;29964281;29964576;29964922;29968397	+;+;+;+;+;+;+;+;+;+;+	4323	1862.5	1621	1719.5	2506.5	-0.0921348	5.4235	0.521123	0.695256
CsaV3_3G035060.1	CsaV3_3G035060	Chromodomain-helicase-DNA-binding protein 4	chr3;chr3;chr3;chr3;chr3;chr3;chr3;chr3;chr3;chr3;chr3;chr3;chr3;chr3;chr3;chr3;chr3;chr3;chr3;chr3	29524995;29525539;29526506;29526646;29527065;29527798;29527971;29528146;29528301;29528436;29528854;29529547;29529688;29529825;29530349;29530721;29530854;29531058;29531321;29532499	29525335;29526404;29526574;29526844;29527146;29527866;29528052;29528205;29528353;29528602;29529037;29529604;29529744;29530073;29530410;29530777;29530947;29531198;29532013;29532965	+;+;+;+;+;+;+;+;+;+;+;+;+;+;+;+;+;+;+;+	4050	2916	2730	2453	3522	-0.29342	6.03161	0.0539743	0.139
CsaV3_3G030920.1	CsaV3_3G030920	GDSL esterase/lipase 1-like	chr3;chr3;chr3;chr3;chr3	26732947;26733326;26733667;26734187;26734415	26733255;26733584;26733894;26734308;26734700	-;-;-;-;-	1204	239	128	188	238	-0.106155	2.14875	0.720499	0.84297
CsaV3_3G036880.1	CsaV3_3G036880	Unknown protein	chr3	30520573	30520788	-	216	0	4	1	1
CsaV3_3G047160.1	CsaV3_3G047160	Sarcosine oxidase family protein	chr3	38458226	38460187	-	1962	554	426	437	633	-0.23376	3.52038	0.206238	0.37369
CsaV3_3G035320.1	CsaV3_3G035320	protein MODIFIER OF SNC1 11-like isoform X1	chr3;chr3;chr3;chr3	29657609;29658756;29659139;29659530	29658315;29659052;29659216;29659909	-;-;-;-	1462	14	14	16	24.5	0.155508	-1.24234	0.870303	0.939149
CsaV3_3G029860.1	CsaV3_3G029860	exosome complex component CSL4	chr3;chr3;chr3;chr3;chr3;chr3	25611004;25612433;25613149;25617289;25622075;25626194	25611441;25612514;25613233;25617377;25622149;25626547	-;-;-;-;-;-	1123	1302	1231	1227	1464	-0.266286	4.88902	0.100179	0.221097
CsaV3_3G033110.1	CsaV3_3G033110	Unknown protein	chr3	28571810	28572019	+	210	0	0	0.5	0
CsaV3_3G033750.1	CsaV3_3G033750	PHD finger alfin-like protein	chr3;chr3;chr3;chr3;chr3	28902930;28903949;28904461;28905268;28905411	28903671;28904069;28904683;28905300;28905701	-;-;-;-;-	1410	257	170	192	282	-0.201065	2.33348	0.419303	0.60425
CsaV3_3G046100.1	CsaV3_3G046100	Calcium-dependent protein kinase	chr3;chr3;chr3;chr3;chr3;chr3;chr3;chr3;chr3;chr3	37668512;37669570;37672387;37676614;37678637;37679153;37679536;37679990;37680268;37680489	37668625;37670067;37672956;37677157;37678780;37679305;37679651;37680157;37680395;37680657	+;+;+;+;+;+;+;+;+;+	2604	3289	3443	2259	2551	-0.839934	6.07362	2.95671e-06	2.75922e-05
CsaV3_3G044490.1	CsaV3_3G044490	Trafficking protein particle complex II-specific subunit like	chr3;chr3;chr3;chr3;chr3;chr3;chr3;chr3;chr3;chr3;chr3;chr3;chr3;chr3;chr3;chr3;chr3;chr3;chr3;chr3;chr3	36340321;36341113;36341680;36342194;36343574;36343771;36343961;36344793;36345120;36352288;36352610;36353368;36353638;36354199;36354522;36355768;36356416;36356755;36357363;36357743;36358566	36340984;36341206;36341978;36342383;36343658;36343861;36344327;36345005;36345665;36352495;36352773;36353458;36353699;36354360;36354611;36355928;36356506;36356938;36357544;36357972;36358883	-;-;-;-;-;-;-;-;-;-;-;-;-;-;-;-;-;-;-;-;-	4492	1702	1334	1190	2265	-0.207332	5.16208	0.210176	0.378587
CsaV3_3G033740.1	CsaV3_3G033740	2-oxoglutarate (2OG) and Fe(II)-dependent oxygenase superfamily protein	chr3;chr3;chr3	28895524;28896985;28897792	28896101;28897318;28898126	+;+;+	1247	252	118	130	127	-0.80833	1.84865	0.0171642	0.0561437
CsaV3_3G047690.1	CsaV3_3G047690	homeobox-leucine zipper protein ATHB-6-like	chr3;chr3;chr3	38896045;38897147;38897641	38897046;38897535;38898470	-;-;-	2221	116	126	58	63	-1.35605	1.10774	7.91839e-05	0.000540268
CsaV3_3G033330.1	CsaV3_3G033330	Unknown protein	chr3	28696811	28697032	-	222	0	0	0	0
CsaV3_3G031230.1	CsaV3_3G031230	Coatomer subunit beta	chr3;chr3;chr3;chr3	26986423;26986984;26989114;26990621	26986627;26987069;26989626;26992669	-;-;-;-	2853	3530.33	2859.4	2076.7	3968.83	-0.47757	6.1183	0.00486731	0.0199451
CsaV3_3G034020.1	CsaV3_3G034020	PIP1 aquaporin	chr3;chr3;chr3	29026223;29027732;29028249	29026387;29027797;29028341	+;+;+	324	2	4	2	8	0.296919	-2.91738	1	1
CsaV3_3G040400.1	CsaV3_3G040400	pentatricopeptide repeat-containing protein At2g35030, mitochondrial	chr3	33136453	33136623	-	171	5	1	0	0
CsaV3_3G033950.1	CsaV3_3G033950	Kinase-like protein	chr3;chr3	28985831;28986405	28986300;28986489	-;-	555	273	222	533	858	1.11379	3.32224	2.40987e-08	3.08162e-07
CsaV3_3G038200.1	CsaV3_3G038200	Pentatricopeptide repeat	chr3	31454899	31458250	-	3352	157	116	117	215	-0.0998295	1.75194	0.727216	0.847498
CsaV3_3G041250.1	CsaV3_3G041250	rhodanese-like domain-containing protein 8, chloroplastic	chr3;chr3;chr3;chr3;chr3;chr3;chr3;chr3	33664141;33664846;33665748;33666255;33666612;33667431;33668391;33668577	33664714;33665115;33665851;33666346;33666753;33667575;33668444;33669067	-;-;-;-;-;-;-;-	1872	587	432	742	872	0.330046	3.8619	0.0703862	0.170246
CsaV3_3G031930.1	CsaV3_3G031930	protein RETICULATA-RELATED 4, chloroplastic-like	chr3;chr3;chr3;chr3;chr3;chr3;chr3;chr3	27604635;27605143;27606215;27607063;27607195;27607345;27609754;27611117	27605040;27605268;27606354;27607107;27607248;27607476;27609822;27611999	-;-;-;-;-;-;-;-	1855	1511	1030	1539	2439	0.284511	5.14493	0.0620016	0.154441
CsaV3_3G031610.1	CsaV3_3G031610	Unknown protein	chr3	27332339	27332503	+	165	14	14	21	28	0.439214	-1.09236	0.448469	0.631345
CsaV3_3G035960.1	CsaV3_3G035960	Unknown protein	chr3;chr3;chr3	30003051;30003218;30003350	30003134;30003260;30003528	-;-;-	306	0	0.5	2	1.5
CsaV3_3G036740.1	CsaV3_3G036740	glucomannan 4-beta-mannosyltransferase 9	chr3;chr3;chr3;chr3;chr3;chr3;chr3;chr3;chr3	30443273;30443689;30443876;30444725;30444922;30445169;30445374;30445675;30446032	30443602;30443787;30444128;30444835;30445058;30445282;30445573;30445869;30446191	+;+;+;+;+;+;+;+;+	1599	19	20	33	51	0.723127	-0.480347	0.13166	0.270916
CsaV3_3G045320.1	CsaV3_3G045320	DNA polymerase epsilon catalytic subunit A, putative	chr3;chr3;chr3;chr3	37015695;37016202;37016417;37016659	37016083;37016320;37016547;37017380	+;+;+;+	1361	6470	3306	5326	7613	0.0777054	6.95417	0.703301	0.830781
CsaV3_3G038160.1	CsaV3_3G038160	ubiquitin carboxyl-terminal hydrolase 8-like	chr3;chr3;chr3;chr3;chr3;chr3;chr3;chr3;chr3;chr3;chr3;chr3;chr3	31423897;31424940;31426419;31428201;31428351;31430137;31430563;31430794;31431857;31433441;31434673;31435435;31435991	31424584;31425143;31426560;31428260;31428446;31430481;31430703;31430964;31432114;31433589;31435204;31435708;31436765	+;+;+;+;+;+;+;+;+;+;+;+;+	3835	1121	886	1165	1500	0.06012	4.69768	0.686312	0.8185
CsaV3_3G048510.1	CsaV3_3G048510	Homeobox-leucine zipper protein like	chr3;chr3;chr3;chr3;chr3;chr3;chr3;chr3;chr3;chr3;chr3;chr3;chr3;chr3;chr3;chr3;chr3;chr3;chr3	39619913;39620604;39621032;39621759;39622181;39622484;39622701;39623309;39623662;39623915;39624079;39624319;39624498;39624703;39625433;39625660;39625901;39626191;39626510	39620372;39620753;39621131;39622084;39622315;39622564;39622886;39623504;39623768;39623989;39624234;39624402;39624611;39624798;39625523;39625760;39626060;39626419;39627124	-;-;-;-;-;-;-;-;-;-;-;-;-;-;-;-;-;-;-	3462	772	779	920	1415	0.202342	4.41944	0.235329	0.410111
CsaV3_3G042190.1	CsaV3_3G042190	NHL domain-containing protein	chr3;chr3;chr3;chr3;chr3;chr3;chr3	34311732;34312857;34313022;34313846;34315548;34315811;34315976	34312665;34312945;34313228;34314016;34315724;34315891;34316260	-;-;-;-;-;-;-	1944	14	12	10	10	-0.714581	-1.73013	0.299172	0.484051
CsaV3_3G043190.1	CsaV3_3G043190	Tubulin alpha chain	chr3;chr3;chr3;chr3;chr3	35060495;35061597;35062348;35062640;35063581	35061339;35062105;35062547;35062854;35064079	-;-;-;-;-	2268	44878	39015	56652	64468	0.189473	10.1556	0.28843	0.472946
CsaV3_3G042940.1	CsaV3_3G042940	Regulator of chromosome condensation (RCC1) family with FYVE zinc finger domain	chr3;chr3;chr3;chr3;chr3;chr3;chr3;chr3;chr3;chr3	34847634;34847958;34848313;34848898;34849606;34849799;34850799;34853008;34853515;34854048	34847760;34848205;34848399;34848987;34849692;34849900;34852874;34853154;34853927;34854653	+;+;+;+;+;+;+;+;+;+	3983	16	16	11	28	-0.127333	-1.19984	0.878921	0.944345
CsaV3_3G042180.1	CsaV3_3G042180	Dna repair protein uvh3	chr3;chr3;chr3;chr3;chr3;chr3;chr3;chr3;chr3;chr3;chr3;chr3;chr3;chr3;chr3;chr3;chr3;chr3	34301396;34302737;34303489;34304047;34304314;34304687;34305345;34306542;34307151;34308319;34308740;34308881;34309229;34309428;34309670;34309896;34310387;34310730	34302439;34303252;34303573;34304183;34304584;34304772;34305539;34307075;34308150;34308503;34308793;34308958;34309346;34309555;34309778;34310029;34310637;34310955	-;-;-;-;-;-;-;-;-;-;-;-;-;-;-;-;-;-	5151	1223	1020	1098	1727	-0.0433727	4.80944	0.770674	0.876638
CsaV3_3G042490.1	CsaV3_3G042490	Cinnamoyl-CoA reductase, putative	chr3;chr3;chr3;chr3;chr3	34496604;34501354;34502660;34503122;34503756	34497533;34501535;34502854;34503278;34504546	+;+;+;+;+	2255	1304	1079	1867	2433	0.497964	5.18893	0.000571007	0.00315523
CsaV3_3G033120.1	CsaV3_3G033120	Tyrosine-protein kinase	chr3;chr3;chr3;chr3;chr3;chr3	28576382;28576748;28577972;28578184;28579247;28580580	28576403;28577726;28578091;28578441;28579949;28580887	-;-;-;-;-;-	2390	1820	1471.5	2324	3482.5	0.45037	5.62451	0.00154983	0.00752325
CsaV3_3G039410.1	CsaV3_3G039410	Insulin-degrading enzyme, putative	chr3;chr3;chr3;chr3;chr3;chr3;chr3;chr3;chr3;chr3;chr3;chr3;chr3;chr3;chr3;chr3;chr3;chr3;chr3;chr3;chr3;chr3;chr3;chr3;chr3;chr3	32376430;32376723;32377430;32378983;32379150;32380862;32381559;32382002;32382254;32382564;32385129;32385294;32386183;32386956;32390061;32391309;32391488;32392049;32393670;32394116;32394394;32416380;32416572;32416702;32417678;32418321	32376563;32376798;32377497;32379074;32379223;32380905;32381610;32382124;32382366;32382726;32385221;32385379;32386269;32387059;32390163;32391404;32391677;32392110;32393774;32394317;32394602;32416504;32416623;32416788;32417800;32419081	+;+;+;+;+;+;+;+;+;+;+;+;+;+;+;+;+;+;+;+;+;+;+;+;+;+	3424	5741	4877	3554	5608	-0.59177	6.8081	0.000255798	0.00154107
CsaV3_3G038870.1	CsaV3_3G038870	Fatty acid desaturase	chr3;chr3	31964795;31968229	31966528;31969326	-;-	2832	19653	17619	16168	19068	-0.428446	8.69147	0.0141687	0.0479939
CsaV3_3G044850.1	CsaV3_3G044850	Calcium-binding EF-hand	chr3;chr3	36663408;36666294	36663485;36666797	-;-	582	27	78	59	59	-0.237571	0.395595	0.679668	0.81429
CsaV3_3G035900.1	CsaV3_3G035900	cell division cycle 48	chr3;chr3;chr3;chr3;chr3;chr3;chr3;chr3;chr3	29975933;29976816;29977339;29977715;29977908;29978295;29979390;29980940;29981210	29976693;29977175;29977620;29977786;29978129;29979061;29979618;29981105;29981445	-;-;-;-;-;-;-;-;-	3095	6103	4210	4193	6551	-0.301994	6.87206	0.0675113	0.164788
CsaV3_3G036430.1	CsaV3_3G036430	Polyadenylate-binding protein	chr3;chr3;chr3;chr3;chr3;chr3;chr3;chr3;chr3;chr3;chr3;chr3;chr3;chr3;chr3;chr3;chr3;chr3;chr3;chr3;chr3	30272598;30272986;30273521;30273856;30274542;30274818;30275018;30275411;30275735;30276403;30276940;30278270;30278541;30278795;30279217;30279408;30279756;30280924;30281476;30281820;30282500	30272789;30273195;30273676;30274148;30274731;30274924;30275277;30275604;30275853;30276627;30276998;30278435;30278612;30278858;30279313;30279481;30279918;30281151;30281726;30281949;30282729	-;-;-;-;-;-;-;-;-;-;-;-;-;-;-;-;-;-;-;-;-	3480	595	470	502	745	-0.137569	3.6873	0.442416	0.625472
CsaV3_3G046620.1	CsaV3_3G046620	Histone deacetylase 18-like protein	chr3;chr3	38040279;38040633	38040514;38041598	+;+	1202	73	9	114	151	1.43309	0.915769	0.0119339	0.0416392
CsaV3_3G044370.1	CsaV3_3G044370	Arf GTPase activating protein	chr3;chr3;chr3;chr3;chr3;chr3;chr3;chr3;chr3;chr3;chr3	36230661;36231940;36232092;36232735;36232987;36233648;36234009;36234175;36234684;36234897;36236457	36231444;36231998;36232424;36232910;36233203;36233882;36234099;36234229;36234774;36234955;36236956	-;-;-;-;-;-;-;-;-;-;-	2600	9464	8441	7693	10523	-0.340672	7.67146	0.0374184	0.104514
CsaV3_3G030730.1	CsaV3_3G030730	Germin-like protein 1-1	chr3;chr3;chr3;chr3	26524876;26524962;26525139;26525288	26524909;26525082;26525228;26525489	+;+;+;+	447	0	0	0	0
CsaV3_3G039740.1	CsaV3_3G039740	Ribosomal protein S2	chr3;chr3	32652300;32654338	32653328;32655054	+;+	1746	2005	1622	1684	2104	-0.284242	5.38615	0.051966	0.134897
CsaV3_3G030410.1	CsaV3_3G030410	4-coumarate-CoA ligase	chr3;chr3;chr3;chr3;chr3;chr3;chr3;chr3	26182940;26183206;26189301;26190685;26191630;26192303;26193072;26193266	26183095;26183305;26190420;26190874;26191775;26192370;26193174;26193599	+;+;+;+;+;+;+;+	2217	65	70	40	78	-0.601634	0.547386	0.108515	0.234856
CsaV3_3G031780.1	CsaV3_3G031780	Carboxypeptidase	chr3;chr3;chr3;chr3;chr3;chr3;chr3;chr3	27491380;27493350;27493565;27493977;27494234;27494638;27495322;27495522	27491841;27493454;27493753;27494065;27494536;27494774;27495414;27495961	+;+;+;+;+;+;+;+	1818	218	168	295	346	0.393958	2.50975	0.100633	0.221849
CsaV3_3G037980.1	CsaV3_3G037980	NC domain-containing protein-related	chr3;chr3;chr3	31240348;31242161;31242389	31241463;31242234;31242544	-;-;-	1346	2953	2535	1204	1400	-1.41892	5.58037	1.07495e-19	4.20044e-18
CsaV3_3G037330.1	CsaV3_3G037330	Calcium/calmodulin-dependent protein kinase	chr3	30854209	30856229	-	2021	482	553	1378	2116	1.35824	4.57653	2.53872e-13	5.90743e-12
CsaV3_3G049530.1	CsaV3_3G049530	Allyl alcohol dehydrogenase-like protein	chr3	40382028	40382327	-	300	636	500	589	700	-0.157493	3.77061	0.395793	0.582918
CsaV3_3G048180.1	CsaV3_3G048180	Oligopeptide transporter like	chr3;chr3;chr3;chr3;chr3;chr3	39338601;39340018;39341064;39341646;39343865;39344076	39339392;39340200;39341316;39342209;39343962;39344868	-;-;-;-;-;-	2683	0	0	4	0
CsaV3_3G031500.1	CsaV3_3G031500	DUF177 domain-containing protein	chr3;chr3;chr3;chr3;chr3;chr3;chr3	27224962;27225598;27226084;27226309;27226463;27226654;27226777	27225485;27225768;27226173;27226398;27226543;27226699;27226982	+;+;+;+;+;+;+	1208	553	383.5	661	865.5	0.36295	3.75485	0.0455218	0.121756
CsaV3_3G047010.1	CsaV3_3G047010	rust resistance kinase Lr10-like isoform X1	chr3;chr3;chr3	38354917;38356424;38356669	38355487;38356518;38358271	+;+;+	2269	66	30	30	31	-0.950472	-0.108366	0.0441797	0.119288
CsaV3_3G032610.1	CsaV3_3G032610	germin-like protein subfamily 3 member 4	chr3;chr3;chr3;chr3	28126478;28126909;28129438;28132553	28126788;28127205;28129708;28132789	-;-;-;-	1116	57	38	47	44	-0.373563	0.123321	0.401092	0.588469
CsaV3_3G049320.1	CsaV3_3G049320	Protein lsd1	chr3;chr3;chr3;chr3;chr3;chr3	40182443;40183103;40183471;40183720;40184142;40184633	40182806;40183212;40183584;40183833;40184335;40184858	-;-;-;-;-;-	1122	605	508	827	1036	0.392867	4.03381	0.0219204	0.0681874
CsaV3_3G035520.1	CsaV3_3G035520	DNA replication licensing factor MCM8	chr3;chr3;chr3;chr3;chr3;chr3;chr3;chr3;chr3;chr3;chr3;chr3;chr3;chr3;chr3;chr3;chr3	29769169;29772505;29772709;29773236;29773694;29773960;29774564;29775270;29775474;29776017;29776298;29776481;29777293;29777614;29777923;29778125;29778776	29772391;29772618;29772879;29773410;29773880;29774011;29774693;29775388;29775544;29776169;29776393;29776744;29777456;29777836;29778037;29778268;29779042	-;-;-;-;-;-;-;-;-;-;-;-;-;-;-;-;-	5668	918	739	1029	1273	0.128575	4.4587	0.411243	0.596724
CsaV3_3G032810.1	CsaV3_3G032810	Non-specific serine/threonine protein kinase	chr3	28361183	28361531	+	349	109	59	212	209	1.02838	1.69907	0.00138054	0.00680759
CsaV3_3G038770.1	CsaV3_3G038770	Nudix hydrolase	chr3;chr3;chr3;chr3;chr3;chr3;chr3;chr3	31904896;31906345;31907191;31908336;31908561;31908929;31909640;31910178	31905467;31906409;31907534;31908476;31908696;31909005;31909771;31910901	-;-;-;-;-;-;-;-	2191	1782	1368	1755	2575	0.0970323	5.36351	0.496136	0.673929
CsaV3_3G030990.1	CsaV3_3G030990	Unknown protein	chr3;chr3;chr3	26779155;26779685;26779907	26779591;26779821;26780232	-;-;-	900	41	29	50	57	0.276862	0.0325996	0.497605	0.674981
CsaV3_3G047640.1	CsaV3_3G047640	Serine--tRNA ligase	chr3;chr3;chr3;chr3;chr3;chr3;chr3;chr3;chr3;chr3	38865002;38865467;38865843;38866026;38866263;38866790;38867294;38867871;38868114;38868308	38865351;38865615;38865943;38866174;38866355;38866969;38867460;38868005;38868207;38868915	+;+;+;+;+;+;+;+;+;+	2026	675	470	592	803	-0.061114	3.8196	0.739479	0.855334
CsaV3_3G037600.1	CsaV3_3G037600	IAA-amino acid hydrolase ILR1, putative	chr3;chr3;chr3;chr3;chr3	31021558;31022680;31022899;31023390;31024182	31022103;31022805;31023213;31023518;31024771	+;+;+;+;+	1706	4	8	14	16	0.937056	-1.85653	0.186542	0.347701
CsaV3_3G048950.1	CsaV3_3G048950	ABC transporter ATP-binding protein	chr3;chr3;chr3;chr3;chr3;chr3;chr3;chr3;chr3;chr3;chr3;chr3	39949790;39951087;39951238;39952701;39953101;39953452;39954151;39954629;39955127;39955461;39955801;39956311	39950367;39951141;39951413;39952901;39953360;39953992;39954527;39955044;39955368;39955708;39956213;39957168	+;+;+;+;+;+;+;+;+;+;+;+	4365	3813	2343	3402	6228	0.274411	6.40607	0.142789	0.287336
CsaV3_3G040330.1	CsaV3_3G040330	Two-component response regulator like	chr3;chr3;chr3;chr3;chr3	33106666;33106959;33107166;33107523;33107683	33106853;33107080;33107243;33107593;33108278	+;+;+;+;+	1055	490	435	168	249	-1.52183	2.98317	1.71174e-12	3.64973e-11
CsaV3_3G049860.1	CsaV3_3G049860	Dynamin-like 120 kDa protein, putative isoform 1	chr3;chr3;chr3;chr3;chr3;chr3;chr3;chr3	40696894;40697441;40697801;40698212;40698362;40698540;40699391;40699655	40697079;40697479;40698124;40698261;40698437;40698628;40699445;40699750	-;-;-;-;-;-;-;-	915	331	295	323	457	-0.0510281	2.97457	0.810793	0.90223
CsaV3_3G044250.1	CsaV3_3G044250	Universal stress protein	chr3	36110264	36113357	-	3094	2102	1666	1841	2382	-0.184979	5.48519	0.196712	0.361543
CsaV3_3G045630.1	CsaV3_3G045630	Regulator of chromosome condensation	chr3;chr3;chr3;chr3;chr3;chr3;chr3;chr3;chr3;chr3;chr3;chr3;chr3;chr3;chr3;chr3	37313213;37314010;37314183;37314339;37314668;37314894;37315626;37315854;37315995;37316174;37316981;37317215;37317410;37317547;37318059;37318226	37313797;37314071;37314250;37314460;37314773;37314945;37315743;37315884;37316018;37316298;37317062;37317337;37317463;37317616;37318092;37319161	+;+;+;+;+;+;+;+;+;+;+;+;+;+;+;+	2592	1909	1651	1730	2453	-0.134459	5.43398	0.345942	0.53443
CsaV3_3G039400.1	CsaV3_3G039400	Serine hydrolase FSH	chr3;chr3;chr3;chr3;chr3;chr3	32372378;32373123;32373667;32374038;32374252;32375096	32373041;32373354;32373708;32374136;32374344;32375280	-;-;-;-;-;-	1315	86	79	31.5	29	-1.78016	0.436712	8.15748e-06	6.97242e-05
CsaV3_3G037040.1	CsaV3_3G037040	Pleiotropic drug resistance protein	chr3;chr3	30669092;30669333	30669242;30669580	-;-	399	2	0	0	0
CsaV3_3G047770.1	CsaV3_3G047770	Centlein like	chr3;chr3;chr3;chr3;chr3;chr3	38966296;38967343;38967568;38967905;38968860;38969241	38966710;38967468;38967673;38968062;38969132;38969690	-;-;-;-;-;-	1528	353	330	167	218	-1.19048	2.64467	3.74584e-07	3.99556e-06
CsaV3_3G033390.1	CsaV3_3G033390	Sel1-like protein	chr3;chr3;chr3;chr3;chr3	28711606;28714147;28714354;28714745;28715139	28712470;28714244;28714423;28714992;28715421	-;-;-;-;-	1564	2685	2304	2664	2765	-0.206596	5.88614	0.227769	0.400819
CsaV3_3G042590.1	CsaV3_3G042590	polygalacturonase At1g48100	chr3;chr3;chr3;chr3;chr3;chr3;chr3	34558239;34559598;34560229;34560515;34560749;34561123;34561544	34559093;34559788;34560436;34560559;34560925;34561254;34562359	-;-;-;-;-;-;-	2424	6	2	6	3
CsaV3_3G041310.1	CsaV3_3G041310	cyclic dof factor 2	chr3;chr3	33707030;33708055	33707559;33709807	+;+	2283	429	380	347	463	-0.359854	3.19766	0.0730812	0.175338
CsaV3_3G040180.1	CsaV3_3G040180	Amino acid transporter family protein	chr3;chr3;chr3;chr3	32968958;32969240;32970054;32970533	32969068;32969302;32970097;32970665	-;-;-;-	351	29	48	59	71	0.367494	0.25577	0.435624	0.619532
CsaV3_3G040710.1	CsaV3_3G040710	Disease resistance protein	chr3	33375002	33378861	+	3860	120	87	120	197	0.244773	1.53725	0.395298	0.582539
CsaV3_3G042440.1	CsaV3_3G042440	Carbonic anhydrase	chr3;chr3;chr3;chr3;chr3;chr3;chr3;chr3;chr3;chr3	34466469;34466808;34467080;34467394;34467571;34467725;34467959;34468171;34468406;34470204	34466507;34466966;34467185;34467479;34467624;34467841;34468007;34468317;34468467;34470410	-;-;-;-;-;-;-;-;-;-	1026	58390	20526	87675	172411	1.38217	10.7508	7.93484e-06	6.80585e-05
CsaV3_3G049570.1	CsaV3_3G049570	Ras-related protein	chr3;chr3;chr3;chr3;chr3;chr3	40402128;40403099;40403889;40404229;40405164;40406340	40402811;40403189;40404000;40404317;40405234;40406681	-;-;-;-;-;-	1389	2677	2101	2701	3329	-0.00680707	5.91304	0.966598	0.994819
CsaV3_3G030860.1	CsaV3_3G030860	Peroxisomal (S)-2-hydroxy-acid oxidase	chr3;chr3;chr3;chr3;chr3;chr3;chr3;chr3;chr3;chr3;chr3;chr3;chr3	26652283;26653488;26653957;26654262;26654504;26655063;26655295;26655513;26655648;26655801;26656034;26656380;26656783	26652405;26653644;26654131;26654386;26654550;26655140;26655419;26655570;26655710;26655870;26656134;26656484;26657298	+;+;+;+;+;+;+;+;+;+;+;+;+	1743	276	323	187	301	-0.697954	2.64395	0.00682531	0.0262992
CsaV3_3G044700.1	CsaV3_3G044700	Cytochrome P450	chr3;chr3	36576709;36578689	36577872;36579608	+;+	2084	1946	1700	697	1037	-1.44534	4.98379	5.79774e-22	2.66968e-20
CsaV3_3G045070.1	CsaV3_3G045070	ATP-dependent RNA helicase	chr3;chr3;chr3;chr3;chr3;chr3;chr3;chr3;chr3;chr3;chr3;chr3;chr3;chr3;chr3;chr3;chr3;chr3;chr3;chr3	36847442;36848820;36849232;36849497;36849763;36851349;36851771;36852047;36852341;36852624;36852829;36853016;36853657;36854497;36854705;36854896;36855391;36855598;36855885;36856243	36847681;36849155;36849411;36849565;36849869;36851427;36851944;36852195;36852436;36852726;36852891;36853077;36853753;36854615;36854747;36854997;36855489;36855681;36856138;36856691	+;+;+;+;+;+;+;+;+;+;+;+;+;+;+;+;+;+;+;+	2905	2570	2098	2478	3590	0.0131439	5.89245	0.928848	0.973747
CsaV3_3G047280.1	CsaV3_3G047280	L-arabinokinase	chr3;chr3;chr3;chr3;chr3;chr3;chr3;chr3;chr3;chr3;chr3;chr3;chr3;chr3;chr3;chr3;chr3;chr3;chr3;chr3;chr3;chr3;chr3;chr3;chr3;chr3;chr3;chr3	38579205;38581787;38582494;38582668;38583168;38583881;38584043;38584220;38584727;38585316;38585821;38586699;38587206;38587456;38587873;38588637;38588856;38589044;38589237;38589578;38589718;38589915;38590527;38590717;38591012;38591342;38592226;38593041	38580333;38581981;38582565;38582833;38583368;38583957;38584138;38584263;38584814;38585528;38585946;38586782;38587365;38587628;38587929;38588756;38588965;38589146;38589290;38589640;38589785;38589972;38590593;38590793;38591095;38591410;38592333;38593479	-;-;-;-;-;-;-;-;-;-;-;-;-;-;-;-;-;-;-;-;-;-;-;-;-;-;-;-	4301	343	242	278	426	-0.0935586	2.84028	0.679634	0.81429
CsaV3_3G037520.1	CsaV3_3G037520	CASP-like protein	chr3;chr3;chr3	30963655;30964376;30964625	30964039;30964499;30965141	+;+;+	1026	0	2	0	0
CsaV3_3G043340.1	CsaV3_3G043340	exopolygalacturonase-like	chr3;chr3	35186205;35186367	35186270;35186513	-;-	213	0	0	0	0
CsaV3_3G048400.1	CsaV3_3G048400	Aspartyl/glutamyl-tRNA(Asn/Gln) amidotransferase subunit C	chr3;chr3;chr3;chr3;chr3;chr3	39527893;39528374;39529037;39531058;39531187;39531655	39528279;39528425;39529092;39531098;39531510;39531872	-;-;-;-;-;-	1078	1983	1588.5	2073	2428.5	-0.00432626	5.49647	0.981569	1
CsaV3_3G047250.1	CsaV3_3G047250	trihelix transcription factor ASR3	chr3;chr3	38551273;38552937	38551724;38553420	-;-	936	159	139	48	44	-2.02413	1.22721	3.57992e-09	5.18305e-08
CsaV3_3G034450.1	CsaV3_3G034450	Rop guanine nucleotide exchange factor, putative	chr3;chr3;chr3;chr3;chr3;chr3;chr3	29200499;29200709;29201585;29201843;29201990;29202357;29202778	29200622;29200825;29201739;29201917;29202283;29202692;29203410	+;+;+;+;+;+;+	1734	328	317	396	523	0.144287	3.12342	0.500682	0.677944
CsaV3_3G042840.1	CsaV3_3G042840	Pentatricopeptide repeat	chr3;chr3	34787766;34789611	34789124;34789895	-;-	1644	130	120	77	108	-0.802928	1.33232	0.00720104	0.0274923
CsaV3_3G034280.1	CsaV3_3G034280	Heme-binding-like protein	chr3	29138049	29138645	-	597	32	10	89	120	1.99326	0.462365	6.83651e-06	5.95228e-05
CsaV3_3G037070.1	CsaV3_3G037070	Monodehydroascorbate reductase family protein	chr3;chr3;chr3;chr3;chr3;chr3;chr3;chr3;chr3;chr3	30692680;30693971;30695838;30696001;30696387;30696598;30696945;30697147;30697747;30698019	30693100;30694042;30695889;30696081;30696505;30696817;30697063;30697272;30697887;30698868	+;+;+;+;+;+;+;+;+;+	2201	2519	2373	3035	4413	0.229295	6.08424	0.135949	0.276953
CsaV3_3G031390.1	CsaV3_3G031390	Unknown protein	chr3;chr3	27094609;27094775	27094692;27094864	-;-	174	40	45	7	71	-0.661317	-0.0937072	0.333768	0.521938
CsaV3_3G032980.1	CsaV3_3G032980	Kh domain-containing protein	chr3;chr3;chr3;chr3;chr3;chr3;chr3	28509849;28510938;28512690;28514385;28514602;28514904;28515498	28510821;28511026;28512841;28514504;28514718;28515047;28516118	+;+;+;+;+;+;+	2216	869	678	1161	1419	0.395976	4.50375	0.0113729	0.0400307
CsaV3_3G046490.1	CsaV3_3G046490	Lactation elevated protein 1	chr3;chr3;chr3;chr3;chr3;chr3;chr3;chr3;chr3;chr3;chr3;chr3;chr3;chr3;chr3	37950613;37950857;37951570;37951825;37952084;37952390;37952617;37953225;37954859;37955988;37956178;37956866;37957222;37957871;37959419	37950776;37951105;37951706;37951958;37952229;37952469;37952874;37953335;37954981;37956109;37956247;37956958;37957349;37958012;37959619	+;+;+;+;+;+;+;+;+;+;+;+;+;+;+	2158	432	359	422	622	0.0323601	3.34752	0.872789	0.940435
CsaV3_3G034380.1	CsaV3_3G034380	DUF3527 domain protein	chr3;chr3;chr3	29174506;29175065;29178554	29174980;29177793;29179288	-;-;-	3939	115	89	104	161	0.00975666	1.39505	0.98247	1
CsaV3_3G042750.1	CsaV3_3G042750	Oleosin	chr3;chr3	34690182;34690264	34690188;34690736	-;-	480	11	7.5	6.5	10.5	-0.477173	-2.05202	0.536027	0.707137
CsaV3_3G037470.1	CsaV3_3G037470	Ribosomal protein	chr3;chr3;chr3;chr3;chr3;chr3	30944538;30945538;30945954;30946230;30946361;30946799	30945111;30945667;30946039;30946275;30946480;30947098	-;-;-;-;-;-	1256	2562	2266	2999	3413	0.0671828	5.97504	0.675646	0.811636
CsaV3_3G035700.1	CsaV3_3G035700	DUF1685 family protein	chr3;chr3;chr3	29855625;29856278;29856729	29856153;29856368;29857193	-;-;-	1085	3606	2849	1488	1900	-1.27764	5.84781	6.59077e-18	2.27614e-16
CsaV3_3G030440.1	CsaV3_3G030440	Phosphoribulokinase	chr3;chr3;chr3;chr3;chr3	26209407;26211048;26211379;26212004;26212540	26209971;26211292;26211463;26212088;26213726	-;-;-;-;-	2167	16873	10850	16876	29145	0.363499	8.62911	0.0470232	0.124835
CsaV3_3G031550.1	CsaV3_3G031550	Unknown protein	chr3;chr3	27272356;27272510	27272410;27272667	+;+	213	0	0	0	0
CsaV3_3G033810.1	CsaV3_3G033810	Vacuolar cation/proton exchanger	chr3;chr3;chr3;chr3;chr3;chr3;chr3;chr3;chr3;chr3;chr3	28931882;28932348;28932519;28934117;28934993;28935284;28935550;28935951;28936150;28936369;28936556	28932139;28932415;28932547;28934313;28935208;28935412;28935666;28936004;28936266;28936450;28936611	+;+;+;+;+;+;+;+;+;+;+	1323	255	306	268	223	-0.523015	2.62074	0.0911592	0.205988
CsaV3_3G035560.1	CsaV3_3G035560	Ribosomal protein S23	chr3;chr3;chr3;chr3	29785549;29786315;29786965;29787391	29786233;29786441;29787120;29787489	-;-;-;-	1067	10058	8790	11263	11725	-0.0432554	7.88276	0.816626	0.906151
CsaV3_3G034150.1	CsaV3_3G034150	UPF0503 protein At3g09070, chloroplastic	chr3	29093879	29096452	-	2574	28	40	62	83	0.703863	0.278641	0.100497	0.221624
CsaV3_3G045920.1	CsaV3_3G045920	RING-type E3 ubiquitin transferase	chr3;chr3;chr3;chr3;chr3;chr3;chr3;chr3;chr3;chr3;chr3;chr3;chr3;chr3;chr3;chr3	37521661;37521767;37522127;37522428;37522628;37522991;37523219;37523501;37523700;37524090;37524429;37525436;37526787;37527013;37527522;37527699	37521678;37522027;37522270;37522538;37522750;37523122;37523338;37523625;37524006;37524347;37524573;37526701;37526869;37527387;37527582;37528639	-;-;-;-;-;-;-;-;-;-;-;-;-;-;-;-	4470	297	266	146	318	-0.692884	2.53858	0.00929632	0.0338387
CsaV3_3G049930.1	CsaV3_3G049930	myosin-J heavy chain isoform X2	chr3;chr3;chr3;chr3;chr3;chr3;chr3;chr3	40727947;40728722;40729017;40729277;40729411;40729695;40732870;40733178	40728463;40728922;40729139;40729314;40729510;40731908;40732952;40736001	+;+;+;+;+;+;+;+	6100	1195	906	1288	1824.5	0.210011	4.83892	0.150691	0.298914
CsaV3_3G046160.1	CsaV3_3G046160	Protein kinase, putative	chr3;chr3;chr3;chr3;chr3;chr3;chr3;chr3;chr3;chr3;chr3;chr3;chr3;chr3;chr3;chr3	37721055;37722223;37722594;37722794;37723257;37723581;37723865;37724056;37724272;37724753;37724917;37725872;37726531;37726710;37727379;37727622	37721496;37722337;37722694;37722892;37723311;37723691;37723915;37724186;37724379;37724826;37725092;37725967;37726611;37726763;37727516;37727899	+;+;+;+;+;+;+;+;+;+;+;+;+;+;+;+	2110	14	11	8	10	-0.817721	-1.81503	0.228777	0.402087
CsaV3_3G035940.1	CsaV3_3G035940	Unknown protein	chr3;chr3;chr3	29998410;29999391;29999697	29998498;29999418;29999762	-;-;-	183	10	13	7	6	-1.16335	-2.02047	0.128139	0.264977
CsaV3_3G041210.1	CsaV3_3G041210	TIR-NBS-LRR disease resistance protein	chr3;chr3;chr3;chr3;chr3	33651192;33652169;33653348;33653699;33655127	33652082;33653095;33653623;33654791;33655617	-;-;-;-;-	3678	293	153	66	99	-1.76889	1.83443	1.35309e-08	1.79704e-07
CsaV3_3G036580.1	CsaV3_3G036580	Unknown protein	chr3	30353234	30353440	-	207	0	0	0	0
CsaV3_3G036680.1	CsaV3_3G036680	Sequence-specific DNA binding transcription factor	chr3	30416240	30417559	+	1320	58	19	73	73	0.648527	0.340015	0.165562	0.319432
CsaV3_3G041930.1	CsaV3_3G041930	Seed maturation-like protein	chr3;chr3;chr3;chr3;chr3	34133248;34134590;34134936;34136273;34136617	34134342;34134804;34135034;34136516;34137467	-;-;-;-;-	2504	1114	696	1273	2174	0.56472	4.81101	0.000982917	0.00508463
CsaV3_3G035540.1	CsaV3_3G035540	Unknown protein	chr3;chr3	29779025;29779781	29779095;29779970	+;+	261	0.5	7.5	1.5	1.5
CsaV3_3G048640.1	CsaV3_3G048640	Unknown protein	chr3;chr3;chr3	39699067;39699345;39699501	39699226;39699418;39699569	+;+;+	303	0	0	0	0
CsaV3_3G035760.1	CsaV3_3G035760	V-type proton ATPase subunit G	chr3;chr3;chr3;chr3;chr3;chr3	29890441;29891296;29891566;29891942;29892716;29893329	29890943;29891456;29891666;29892034;29893018;29893471	-;-;-;-;-;-	1304	6440	5261	6742	7941	-0.0122313	7.20501	0.942974	0.981449
CsaV3_3G047410.1	CsaV3_3G047410	Rhomboid protease	chr3;chr3;chr3;chr3;chr3;chr3;chr3	38702726;38704129;38704275;38704573;38704765;38707092;38707369	38703248;38704191;38704441;38704613;38704850;38707202;38707654	-;-;-;-;-;-;-	1277	280	185	401	505	0.627122	2.90362	0.00433323	0.018066
CsaV3_3G037190.1	CsaV3_3G037190	Terminal flower 1-like protein	chr3;chr3;chr3;chr3	30774795;30775634;30777120;30777620	30775426;30775674;30777181;30777910	-;-;-;-	1026	0	0	0	0
CsaV3_3G035130.1	CsaV3_3G035130	serine/threonine-protein kinase AFC1 isoform X2	chr3;chr3;chr3;chr3;chr3;chr3;chr3;chr3;chr3;chr3;chr3;chr3;chr3	29566652;29567254;29567693;29567851;29568089;29568259;29568549;29568742;29568988;29569412;29569603;29569806;29570308	29566991;29567425;29567719;29568004;29568137;29568373;29568640;29568898;29569052;29569509;29569708;29569945;29570775	+;+;+;+;+;+;+;+;+;+;+;+;+	1983	1702	1481	1147	1487	-0.630262	5.05717	2.00782e-05	0.000157165
CsaV3_3G034960.1	CsaV3_3G034960	Dof zinc finger protein like	chr3;chr3;chr3	29464183;29464633;29465163	29464388;29464907;29466146	+;+;+	1465	63	45	75	79	0.186171	0.583937	0.617463	0.768636
CsaV3_3G047590.1	CsaV3_3G047590	protein EXORDIUM-like 1	chr3	38842730	38844245	+	1516	40	36	30	28	-0.721109	-0.318459	0.120692	0.253317
CsaV3_3G041940.1	CsaV3_3G041940	Protein SEC13 like	chr3;chr3	34141572;34143475	34142919;34143760	-;-	1634	5611	4821	6145.5	7538	0.0425144	7.07107	0.797687	0.893934
CsaV3_3G045520.1	CsaV3_3G045520	Lon, ATP-dependent Lon protease	chr3;chr3	37190341;37192281	37191667;37192325	+;+	1372	1156	593	1099	1509	0.252351	4.56866	0.197031	0.36199
CsaV3_3G034980.1	CsaV3_3G034980	RING-H2 finger protein ATL33	chr3	29479435	29480644	-	1210	783	557	345	456	-1.087	3.63029	6.91101e-09	9.58067e-08
CsaV3_3G042360.1	CsaV3_3G042360	F-box protein	chr3	34423325	34424608	-	1284	0	0	0	0
CsaV3_3G032430.1	CsaV3_3G032430	Myb family transcription factor	chr3;chr3;chr3;chr3;chr3;chr3;chr3	27980949;27982008;27982156;27982315;27982452;27982609;27983151	27981038;27982077;27982210;27982354;27982528;27982705;27983438	-;-;-;-;-;-;-	717	4	2	0	0
CsaV3_3G041560.1	CsaV3_3G041560	Integrin beta-like protein	chr3;chr3	33938945;33939614	33939499;33939936	+;+	878	2033	1050	12283	15374	2.85346	7.29264	2.38831e-38	2.70804e-36
CsaV3_3G031840.1	CsaV3_3G031840	disease resistance protein RGA2-like	chr3	27528339	27531947	-	3609	1702	1436	2508	3847	0.643377	5.6737	8.27858e-06	7.06977e-05
CsaV3_3G038320.1	CsaV3_3G038320	Calcium-dependent protein kinase	chr3;chr3;chr3;chr3;chr3;chr3;chr3;chr3;chr3;chr3;chr3	31531031;31532130;31532356;31533113;31533893;31534069;31534907;31535347;31536340;31536554;31537625	31531133;31532169;31532425;31533182;31533954;31534293;31535074;31535462;31536492;31536763;31538510	-;-;-;-;-;-;-;-;-;-;-	2103	50	29	40	37	-0.339885	-0.123325	0.470673	0.651522
CsaV3_3G041530.1	CsaV3_3G041530	Thyroid adenoma-associated protein like	chr3;chr3;chr3;chr3;chr3	33913489;33917667;33919558;33919951;33920068	33915916;33918263;33919806;33919985;33920331	-;-;-;-;-	3573	1369.5	1009	963	1356	-0.390608	4.7234	0.00803117	0.0301684
CsaV3_3G050030.1	CsaV3_3G050030	MYB transcription factor	chr3;chr3;chr3	40800353;40801569;40801775	40801107;40801698;40801956	-;-;-	1067	0	0	0	0
CsaV3_3G039270.1	CsaV3_3G039270	Pentatricopeptide repeat-containing protein	chr3	32254521	32256317	+	1797	96	96	51	107	-0.692619	1.00566	0.0436505	0.118152
CsaV3_3G040540.1	CsaV3_3G040540	ATP-dependent RNA helicase DBP3-like	chr3	33227731	33228594	+	864	4	0	2	12	1.35958	-2.81404	0.239464	0.415079
CsaV3_3G046050.1	CsaV3_3G046050	Alcohol dehydrogenase, putative	chr3;chr3;chr3;chr3;chr3;chr3	37636221;37636633;37636987;37637303;37637692;37638871	37636539;37636746;37637214;37637591;37637845;37639388	+;+;+;+;+;+	1622	638	410	490	552	-0.327015	3.56145	0.117128	0.247851
CsaV3_3G047910.1	CsaV3_3G047910	Pectinesterase	chr3;chr3	39085066;39086725	39085760;39087727	-;-	1698	97	29	84	131	0.458247	0.913587	0.29339	0.4782
CsaV3_3G043970.1	CsaV3_3G043970	Unknown protein	chr3;chr3	35850016;35850140	35850090;35850295	+;+	231	0	0	0	0
CsaV3_3G037180.1	CsaV3_3G037180	Unknown protein	chr3	30772939	30773558	+	620	0	0	2	2
CsaV3_3G040100.1	CsaV3_3G040100	Pentatricopeptide repeat-containing protein, mitochondrial	chr3;chr3;chr3	32918238;32918862;32919997	32918272;32919405;32921244	+;+;+	1827	561	426	456.2	535	-0.329922	3.48617	0.0912742	0.206176
CsaV3_3G033040.1	CsaV3_3G033040	Unknown protein	chr3	28549492	28549643	-	152	15	5	7	12	-0.407876	-1.94481	0.569782	0.73313
CsaV3_3G034810.1	CsaV3_3G034810	Laccase	chr3;chr3;chr3;chr3;chr3	29371616;29371877;29372999;29373206;29374109	29371746;29372836;29373127;29373602;29374243	-;-;-;-;-	1752	38	33	59	213	1.47347	0.859056	0.00181324	0.00862478
CsaV3_3G035460.1	CsaV3_3G035460	60S ribosomal protein L4	chr3;chr3	29724660;29726642	29725999;29727374	+;+	2073	8272	7254	8210	10223	-0.10482	7.57335	0.528495	0.701567
CsaV3_3G037540.1	CsaV3_3G037540	F-box protein	chr3	30970304	30971938	-	1635	217	185	466	526	0.963609	2.9262	1.88138e-05	0.000148512
CsaV3_3G034540.1	CsaV3_3G034540	S-locus lectin protein kinase family protein, putative	chr3	29253973	29256882	-	2910	1695	1469	2548	3968	0.663651	5.70009	5.80291e-06	5.13209e-05
CsaV3_3G033560.1	CsaV3_3G033560	dnaJ protein ERDJ3A	chr3;chr3;chr3;chr3;chr3;chr3;chr3	28793312;28795160;28795710;28796141;28796944;28797282;28797556	28794198;28795513;28796051;28796652;28797017;28797337;28797806	-;-;-;-;-;-;-	2476	237	159	236	338	0.185071	2.42184	0.442665	0.625509
CsaV3_3G032260.1	CsaV3_3G032260	U6 snRNA-associated Sm-like protein LSm7	chr3;chr3;chr3;chr3;chr3	27853578;27854397;27857071;27857363;27857538	27853667;27854449;27857142;27857444;27857540	-;-;-;-;-	300	265	209	401	396	0.430731	2.82543	0.0765286	0.181368
CsaV3_3G046520.1	CsaV3_3G046520	Gpi inositol-deacylase	chr3;chr3;chr3;chr3;chr3;chr3;chr3;chr3;chr3;chr3;chr3;chr3;chr3;chr3;chr3;chr3;chr3;chr3	37977030;37977876;37979197;37980176;37980566;37981449;37981624;37982912;37983160;37983621;37983849;37984419;37984958;37985234;37985576;37985828;37986788;37987209	37977362;37978110;37979336;37980257;37980894;37981535;37981787;37983068;37983279;37983731;37984022;37984564;37985147;37985371;37985747;37986018;37987036;37987499	-;-;-;-;-;-;-;-;-;-;-;-;-;-;-;-;-;-	3309	1627	1245	1390	2304	-0.012848	5.17407	0.931437	0.974769
CsaV3_3G046550.1	CsaV3_3G046550	Exosome complex exonuclease	chr3;chr3	38001152;38002558	38002029;38003408	-;-	1729	150	162	153	213	-0.149092	1.94106	0.59681	0.753202
CsaV3_3G043070.1	CsaV3_3G043070	Beta-glucosidase	chr3;chr3;chr3;chr3;chr3;chr3;chr3;chr3;chr3;chr3;chr3	34964199;34964428;34964735;34965155;34965536;34965745;34966097;34966440;34966663;34966939;34967329	34964321;34964528;34964962;34965359;34965626;34965890;34966340;34966544;34966845;34967143;34968005	+;+;+;+;+;+;+;+;+;+;+	2308	35	10	18	32	-0.175717	-0.821168	0.82129	0.909884
CsaV3_3G030070.1	CsaV3_3G030070	Unknown protein	chr3	25823035	25823220	-	186	53	53.5	69.5	101.5	0.30553	0.651776	0.400329	0.587569
CsaV3_3G031090.1	CsaV3_3G031090	Retrovirus-related Pol polyprotein from transposon TNT 1-94	chr3;chr3	26869385;26872160	26869669;26872195	-;-	321	2	6	1	3
CsaV3_3G032460.1	CsaV3_3G032460	proline-rich family protein	chr3;chr3;chr3;chr3;chr3;chr3;chr3	27992536;27993834;27993966;27994554;27996601;27997371;27997645	27993337;27993883;27994005;27994631;27996717;27997450;27998148	+;+;+;+;+;+;+	1671	153	128	151	154	-0.211077	1.7443	0.475143	0.65512
CsaV3_3G040080.1	CsaV3_3G040080	Pentatricopeptide repeat-containing protein, mitochondrial	chr3;chr3;chr3;chr3	32903627;32904477;32905561;32909906	32903788;32905008;32905641;32911503	+;+;+;+	2373	374	301	535.2	726	0.545232	3.40135	0.00413244	0.0173841
CsaV3_3G046220.1	CsaV3_3G046220	EamA-like transporter family	chr3;chr3;chr3;chr3;chr3;chr3;chr3;chr3;chr3	37767669;37768407;37768633;37769278;37769463;37769930;37770925;37771252;37772084	37768136;37768542;37768750;37769379;37769530;37770147;37771166;37771311;37772666	-;-;-;-;-;-;-;-;-	1995	955.5	779.5	1133	1354.5	0.177141	4.55161	0.258926	0.439405
CsaV3_3G035980.1	CsaV3_3G035980	heavy metal-associated isoprenylated plant protein 3-like	chr3;chr3;chr3;chr3;chr3	30021314;30022614;30022915;30023235;30023554	30022526;30022692;30023138;30023442;30023697	-;-;-;-;-	1868	3761	2844	3774	5410	0.117619	6.44026	0.449721	0.632503
CsaV3_3G042850.1	CsaV3_3G042850	altered inheritance of mitochondria protein 32-like	chr3;chr3;chr3;chr3;chr3	34790018;34790646;34791129;34791526;34792831	34790503;34790731;34791434;34791609;34792930	+;+;+;+;+	1062	238	207	160	215	-0.607906	2.23176	0.0144913	0.0488841
CsaV3_3G048910.1	CsaV3_3G048910	Envelope glycoprotein	chr3;chr3	39927296;39931112	39928002;39931336	-;-	932	52	33	49	56	-0.0236138	0.136729	1	1
CsaV3_3G032240.1	CsaV3_3G032240	RNA binding family protein, putative	chr3;chr3;chr3;chr3;chr3;chr3;chr3;chr3;chr3	27834951;27836357;27836566;27836755;27837004;27837233;27838667;27839097;27843009	27835762;27836444;27836672;27836816;27837139;27837928;27838988;27839197;27843434	-;-;-;-;-;-;-;-;-	2750	3177	2628	1954	2621	-0.7006	5.89249	1.31967e-06	1.29953e-05
CsaV3_3G032830.1	CsaV3_3G032830	cinnamoyl coa reductase	chr3;chr3;chr3;chr3	28388659;28388923;28389378;28389700	28388824;28389275;28389560;28389987	-;-;-;-	990	431.3	311.25	625.73	1107.19	0.843256	3.71509	1.3118e-05	0.000107442
CsaV3_3G045140.1	CsaV3_3G045140	Lrr receptor protein kinase, putative	chr3;chr3;chr3;chr3	36884395;36885374;36886145;36886549	36884963;36885396;36886273;36888476	-;-;-;-	2649	6276	5239	4385	7578	-0.333599	7.03237	0.0483094	0.127611
CsaV3_3G034440.1	CsaV3_3G034440	Universal stress protein A-like protein	chr3;chr3;chr3;chr3	29196788;29197364;29197562;29197782	29197243;29197473;29197680;29198595	+;+;+;+	1499	7764	8329	8828	9436	-0.167199	7.6118	0.403855	0.59059
CsaV3_3G042760.1	CsaV3_3G042760	LOB domain-containing protein, putative	chr3;chr3	34700634;34701534	34701352;34702289	-;-	1475	4	10	8	14	0.232727	-2.03851	0.814156	0.904587
CsaV3_3G034850.1	CsaV3_3G034850	Unknown protein	chr3;chr3;chr3;chr3	29396366;29397174;29397336;29398104	29396389;29397252;29397684;29398194	-;-;-;-	543	60	38	42	135	0.425455	0.595217	0.354051	0.542287
CsaV3_3G035220.1	CsaV3_3G035220	BnaA03g00580D protein	chr3;chr3	29623948;29624255	29624005;29624433	-;-	237	9	5	9	24	0.833319	-1.73604	0.250352	0.428381
CsaV3_3G041820.1	CsaV3_3G041820	AAA-ATPase	chr3	34085008	34088371	+	3364	2617.93	2367.8	38893.1	42938.9	3.69717	8.79294	2.10808e-74	8.98959e-72
CsaV3_3G050060.1	CsaV3_3G050060	Protein kinase superfamily protein	chr3;chr3;chr3;chr3;chr3;chr3;chr3;chr3;chr3;chr3;chr3;chr3	40818754;40819378;40819825;40820143;40820324;40822036;40822220;40822546;40822800;40823669;40824417;40824777	40818837;40819459;40819871;40820224;40820440;40822107;40822458;40822617;40822880;40823726;40824515;40825003	-;-;-;-;-;-;-;-;-;-;-;-	1260	1091	980	1333	2091	0.343693	4.90442	0.0238961	0.0731616
CsaV3_3G046360.1	CsaV3_3G046360	UDP-sugar transporter like	chr3;chr3;chr3;chr3;chr3;chr3;chr3;chr3;chr3;chr3	37855818;37855990;37856175;37856527;37856744;37856936;37857484;37857709;37858307;37858808	37855892;37856046;37856282;37856624;37856788;37857066;37857617;37857864;37858383;37858979	-;-;-;-;-;-;-;-;-;-	1053	1774	1434	1040	1454	-0.723419	5.0265	4.15881e-07	4.40969e-06
CsaV3_3G036820.1	CsaV3_3G036820	heat stress transcription factor A-3	chr3;chr3	30491616;30493716	30492876;30495660	+;+	3206	1352	1020.5	1657.5	2184.5	0.347377	5.08914	0.0164869	0.0542855
CsaV3_3G032020.1	CsaV3_3G032020	Methyltransferase	chr3;chr3;chr3;chr3;chr3;chr3;chr3;chr3;chr3;chr3;chr3;chr3;chr3;chr3	27663471;27664652;27664870;27665093;27665248;27665444;27665950;27666205;27667222;27667367;27668296;27668466;27671858;27672043	27664180;27664749;27664995;27665176;27665364;27665527;27665997;27666259;27667277;27667451;27668369;27668532;27671954;27672267	-;-;-;-;-;-;-;-;-;-;-;-;-;-	1926	27626	23977	30488	40051	0.0927199	9.40367	0.578579	0.739262
CsaV3_3G042250.1	CsaV3_3G042250	ARM repeat superfamily protein isoform 1	chr3;chr3;chr3;chr3;chr3;chr3	34349241;34350184;34350477;34350747;34351003;34352335	34349913;34350378;34350609;34350853;34351271;34352808	-;-;-;-;-;-	1851	499	357	616	805	0.387224	3.64182	0.0361331	0.101662
CsaV3_3G045020.1	CsaV3_3G045020	outer envelope pore protein 24, chloroplastic-like	chr3;chr3;chr3	36807977;36810266;36810980	36808307;36810625;36811322	-;-;-	1034	1776	1330	2276	3033	0.424784	5.52038	0.00289846	0.0128751
CsaV3_3G032180.1	CsaV3_3G032180	ATP synthase subunit delta	chr3;chr3;chr3;chr3	27808023;27808232;27809115;27809579	27808139;27808318;27809227;27809609	-;-;-;-	348	21	11	21	18	-0.0159851	-1.18701	1	1
CsaV3_3G049050.1	CsaV3_3G049050	transcription factor bHLH71	chr3;chr3;chr3	40003473;40005668;40006758	40004487;40006123;40010806	+;+;+	5520	535.5	357	321	493	-0.489294	3.26251	0.0160189	0.0530519
CsaV3_3G046980.1	CsaV3_3G046980	replication protein A 32 kDa subunit A-like	chr3;chr3;chr3;chr3;chr3;chr3;chr3;chr3;chr3;chr3;chr3	38336428;38336924;38338042;38338397;38338628;38339918;38340083;38340225;38340798;38341235;38342326	38336843;38336992;38338121;38338501;38338706;38339995;38340124;38340322;38340908;38341550;38342789	-;-;-;-;-;-;-;-;-;-;-	1858	232	151	177.5	247.5	-0.195117	2.17972	0.450462	0.632789
CsaV3_3G039150.1	CsaV3_3G039150	protein FAR1-RELATED SEQUENCE 5	chr3;chr3;chr3;chr3;chr3	32174695;32176588;32178300;32178683;32179008	32174835;32177067;32178506;32178823;32179211	+;+;+;+;+	1173	582	405	420	436	-0.521001	3.39727	0.0162168	0.0536061
CsaV3_3G047220.1	CsaV3_3G047220	Dna topoisomerase 1	chr3;chr3;chr3;chr3;chr3;chr3;chr3;chr3;chr3;chr3;chr3;chr3;chr3;chr3;chr3;chr3;chr3;chr3;chr3;chr3;chr3;chr3	38503930;38505167;38505978;38506706;38508043;38508420;38508603;38508899;38509663;38513936;38514354;38514780;38515426;38516274;38516495;38516740;38518970;38519249;38519449;38519824;38519979;38520328	38504260;38505898;38506387;38507360;38508129;38508466;38508712;38508999;38509755;38514019;38514437;38514848;38515485;38516345;38516602;38516816;38519053;38519366;38519538;38519889;38520074;38520854	+;+;+;+;+;+;+;+;+;+;+;+;+;+;+;+;+;+;+;+;+;+	4101	1145	931	823	1293	-0.346316	4.55407	0.0218861	0.0681266
CsaV3_3G036340.1	CsaV3_3G036340	Glycosyltransferase	chr3	30225164	30227523	-	2360	669	414	6975	9216	3.56779	6.44445	5.49074e-80	2.56444e-77
CsaV3_3G039240.1	CsaV3_3G039240	DNA-binding protein SMUBP-2	chr3;chr3;chr3;chr3;chr3;chr3;chr3;chr3;chr3;chr3;chr3;chr3;chr3;chr3;chr3	32238456;32238946;32239179;32239767;32239965;32240189;32241080;32242052;32242474;32242997;32243664;32243989;32244278;32244567;32244783	32238671;32239050;32239247;32239856;32240048;32240353;32241267;32242124;32242527;32243254;32243870;32244092;32244422;32244701;32245225	+;+;+;+;+;+;+;+;+;+;+;+;+;+;+	2336	1100	772	929	1450	-0.0166211	4.54924	0.918351	0.968515
CsaV3_3G035620.1	CsaV3_3G035620	Glycosyltransferases	chr3;chr3;chr3	29814405;29815612;29816647	29814875;29815840;29817511	-;-;-	1565	10	4	18	38	1.61032	-1.24532	0.00990636	0.0357277
CsaV3_3G045300.1	CsaV3_3G045300	Cysteine/Histidine-rich C1 domain family protein, putative	chr3;chr3;chr3	36997641;37000251;37000619	36999943;37000446;37005107	+;+;+	6988	1250	1229	1310.5	1943	0.0100647	4.99319	0.955248	0.98882
CsaV3_3G031350.1	CsaV3_3G031350	AP2-like ethylene-responsive transcription factor AIL1	chr3;chr3;chr3;chr3;chr3;chr3;chr3;chr3;chr3	27057687;27058442;27058824;27058994;27059152;27059512;27060341;27060537;27061135	27058359;27058518;27058874;27059067;27059240;27059520;27060423;27061005;27061567	-;-;-;-;-;-;-;-;-	1958	183	193	170	178	-0.459514	2.064	0.111377	0.23906
CsaV3_3G031010.1	CsaV3_3G031010	alanine aminotransferase 2	chr3;chr3;chr3;chr3;chr3;chr3;chr3;chr3;chr3;chr3;chr3;chr3;chr3;chr3;chr3	26795088;26796079;26797347;26797654;26797925;26798159;26798322;26798678;26798875;26799075;26799599;26799738;26800118;26800360;26800964	26795941;26796282;26797421;26797808;26798045;26798233;26798459;26798788;26798979;26799153;26799660;26799803;26800168;26800410;26801569	-;-;-;-;-;-;-;-;-;-;-;-;-;-;-	2753	3560	2816	3066	4070	-0.189678	6.24111	0.220847	0.392438
CsaV3_3G036010.1	CsaV3_3G036010	4-coumarate-CoA ligase	chr3;chr3;chr3;chr3;chr3;chr3	30061837;30063013;30063240;30063856;30064602;30065482	30062656;30063115;30063307;30064001;30064791;30067043	-;-;-;-;-;-	2889	643	517	523	927	-0.0645196	3.84683	0.725673	0.846604
CsaV3_3G032770.1	CsaV3_3G032770	ABC transporter C family member 13	chr3;chr3;chr3;chr3;chr3;chr3;chr3;chr3;chr3;chr3;chr3;chr3;chr3;chr3;chr3;chr3;chr3;chr3;chr3;chr3;chr3;chr3;chr3;chr3;chr3;chr3;chr3;chr3;chr3;chr3;chr3;chr3;chr3;chr3;chr3;chr3;chr3	28255785;28257391;28257518;28258149;28258416;28258880;28262642;28263090;28263651;28264227;28267000;28267951;28269261;28269478;28276218;28276432;28276738;28276906;28279227;28279398;28280436;28280666;28281296;28281728;28282614;28282862;28283080;28291688;28292924;28293701;28300295;28300492;28300774;28301148;28303449;28308051;28312754	28256150;28257431;28257605;28258313;28258547;28258974;28262705;28263344;28263720;28264287;28267087;28268069;28269358;28269544;28276335;28276548;28276818;28277151;28279328;28279465;28280567;28280813;28281579;28281884;28282789;28282973;28283133;28291810;28293022;28293793;28300405;28300653;28300961;28301337;28303616;28309074;28312814	+;+;+;+;+;+;+;+;+;+;+;+;+;+;+;+;+;+;+;+;+;+;+;+;+;+;+;+;+;+;+;+;+;+;+;+;+	5723	1176	926	745	1188	-0.493938	4.50601	0.00128272	0.00641227
CsaV3_3G047110.1	CsaV3_3G047110	E3 ubiquitin-protein ligase MBR2-like	chr3;chr3;chr3;chr3;chr3;chr3;chr3	38407779;38408844;38409135;38409312;38409444;38410864;38411060	38408382;38409008;38409233;38409362;38410627;38410970;38411575	-;-;-;-;-;-;-	2726	444	334	647	964	0.687505	3.68659	0.00013894	0.000895055
CsaV3_3G039820.1	CsaV3_3G039820	Unknown protein	chr3;chr3;chr3;chr3;chr3	32710547;32711712;32712020;32712275;32712868	32710867;32711845;32712120;32712735;32712966	+;+;+;+;+	1116	2	4	11	16	1.75391	-2.15138	0.0257376	0.0776123
CsaV3_3G030940.1	CsaV3_3G030940	GDSL esterase/lipase 5	chr3;chr3;chr3;chr3;chr3	26746578;26747107;26747445;26747947;26748905	26747027;26747350;26747678;26748068;26750058	-;-;-;-;-	2204	78	98	74	103	-0.380124	1.02483	0.266613	0.447653
CsaV3_3G039850.1	CsaV3_3G039850	Peroxisomal membrane protein MPV17	chr3;chr3;chr3;chr3;chr3;chr3;chr3	32726161;32728789;32729581;32730045;32730209;32730429;32731554	32726537;32728876;32729675;32730117;32730301;32730515;32731634	+;+;+;+;+;+;+	894	634	495	495	717	-0.259264	3.71331	0.143097	0.28763
CsaV3_3G042060.1	CsaV3_3G042060	gibberellin-regulated protein 2-like	chr3;chr3;chr3;chr3	34217470;34218978;34219569;34219708	34218057;34219389;34219610;34219983	-;-;-;-	1318	149	146	126	191	-0.277417	1.79415	0.314965	0.501368
CsaV3_3G038680.1	CsaV3_3G038680	GPCR kinase	chr3;chr3	31846875;31847357	31847255;31847389	-;-	414	30	24	5	17	-1.68926	-1.08582	0.00286591	0.0127651
CsaV3_3G049270.1	CsaV3_3G049270	acetylornithine deacetylase	chr3;chr3;chr3;chr3;chr3;chr3;chr3;chr3;chr3;chr3	40144785;40145709;40146256;40146813;40147028;40147221;40147393;40147744;40148001;40149326	40145260;40145953;40146364;40146951;40147085;40147238;40147515;40147911;40148034;40149798	+;+;+;+;+;+;+;+;+;+	1843	1170	976	848	1203	-0.429538	4.56783	0.00384448	0.0163835
CsaV3_3G048600.1	CsaV3_3G048600	Unknown protein	chr3	39673310	39673684	-	375	5	0	0	5
CsaV3_3G048840.1	CsaV3_3G048840	Glycerol-3-phosphate acyltransferase, chloroplastic	chr3;chr3;chr3;chr3;chr3;chr3;chr3;chr3;chr3;chr3;chr3;chr3;chr3	39833339;39834143;39835104;39835290;39836041;39836289;39836486;39836648;39837151;39837578;39837772;39838452;39839162	39833826;39834319;39835217;39835409;39836119;39836399;39836547;39836749;39837208;39837675;39837858;39838549;39839599	-;-;-;-;-;-;-;-;-;-;-;-;-	2032	1343	785	1667	2789	0.708996	5.12674	5.2446e-05	0.000375331
CsaV3_3G041630.1	CsaV3_3G041630	V-type proton ATPase subunit	chr3;chr3;chr3;chr3;chr3;chr3;chr3;chr3;chr3;chr3;chr3	33988110;33989377;33989607;33989861;33990396;33990564;33990763;33990959;33991642;33991902;33992867	33988625;33989497;33989714;33989963;33990476;33990649;33990822;33991007;33991776;33992701;33993140	+;+;+;+;+;+;+;+;+;+;+	2333	3356	2547.5	2744	3729	-0.218915	6.11319	0.135582	0.276403
CsaV3_3G049230.1	CsaV3_3G049230	AT-hook motif nuclear-localized protein 13-like	chr3;chr3;chr3;chr3;chr3	40112092;40112810;40114018;40115122;40115382	40112726;40112862;40114149;40115283;40116032	+;+;+;+;+	1633	65	43	74	60	0.0181863	0.486609	0.97631	1
CsaV3_3G043640.1	CsaV3_3G043640	50S ribosomal protein L34	chr3;chr3;chr3	35469369;35473255;35474094	35469899;35473354;35474983	+;+;+	1521	497	408	579	699	0.153225	3.6031	0.417195	0.602318
CsaV3_3G038060.1	CsaV3_3G038060	Unknown protein	chr3	31337725	31337889	-	165	30.5	22	10	31	-0.763029	-0.831051	0.161136	0.313483
CsaV3_3G049660.1	CsaV3_3G049660	Unknown protein	chr3	40496618	40496854	+	237	0	0	0	0
CsaV3_3G039060.1	CsaV3_3G039060	Cytochrome P450, putative	chr3;chr3	32100698;32101951	32101683;32102690	+;+	1726	0	0	0	0
CsaV3_3G048450.1	CsaV3_3G048450	Endoribonuclease YbeY	chr3;chr3;chr3;chr3;chr3;chr3;chr3;chr3;chr3;chr3;chr3;chr3	39555701;39556520;39556861;39557814;39558254;39559156;39559439;39559612;39559966;39560852;39561026;39562582	39555868;39556708;39556911;39557933;39558325;39559248;39559539;39559680;39560143;39560947;39561277;39562968	-;-;-;-;-;-;-;-;-;-;-;-	1776	1298	870	1077	1507	-0.0930585	4.71968	0.550514	0.719111
CsaV3_3G039900.1	CsaV3_3G039900	Exocyst complex component	chr3;chr3;chr3	32785479;32788015;32790520	32787032;32788258;32793172	+;+;+	4451	489.5	372	423.5	535	-0.190666	3.3546	0.32893	0.516597
CsaV3_3G044130.1	CsaV3_3G044130	Unknown protein	chr3;chr3;chr3	36001454;36001827;36002038	36001693;36001940;36002115	+;+;+	432	1	0	0	0
CsaV3_3G044120.1	CsaV3_3G044120	transcription factor bHLH87-like	chr3;chr3	35995420;35996771	35995837;35997451	+;+	1099	485	333	102	132	-2.146	2.64674	1.39536e-18	5.09708e-17
CsaV3_3G043350.1	CsaV3_3G043350	Myb family transcription factor family protein	chr3;chr3;chr3;chr3;chr3;chr3;chr3	35194253;35194695;35194999;35195700;35195902;35196259;35196731	35194590;35194901;35195075;35195763;35196031;35196328;35197495	+;+;+;+;+;+;+	1651	336	235	419	717	0.619255	3.19666	0.00320391	0.0140098
CsaV3_3G044630.1	CsaV3_3G044630	cytidine deaminase 1-like	chr3;chr3	36527490;36527714	36527614;36527810	+;+	222	0	0	0	0
CsaV3_3G044870.1	CsaV3_3G044870	Hexosyltransferase	chr3	36682010	36683660	-	1651	365	222	896	1314	1.56529	3.86953	4.59314e-16	1.37977e-14
CsaV3_3G041990.1	CsaV3_3G041990	zinc transporter 5	chr3	34163313	34165928	-	2616	393	313.5	134.5	263.5	-1.22044	2.67259	5.15094e-07	5.40904e-06
CsaV3_3G048800.1	CsaV3_3G048800	protein IWS1 homolog	chr3;chr3;chr3;chr3;chr3;chr3;chr3;chr3;chr3;chr3;chr3;chr3	39798766;39799862;39800162;39800332;39800886;39801061;39801211;39801497;39801972;39802658;39803230;39803551	39799299;39800015;39800227;39800423;39800963;39801123;39801340;39801717;39802091;39803144;39803361;39803745	-;-;-;-;-;-;-;-;-;-;-;-	2272	6159	5248	4808	7151	-0.303904	7.0337	0.0577074	0.146044
CsaV3_3G033470.1	CsaV3_3G033470	Receptor lectin protein kinase-like	chr3	28751637	28754323	+	2687	309	209	504	978	1.13079	3.38683	3.59755e-07	3.84995e-06
CsaV3_3G046320.1	CsaV3_3G046320	DNA-directed RNA polymerases I, II, and III subunit RPABC2	chr3;chr3;chr3;chr3;chr3;chr3	37831820;37832754;37832883;37833145;37835936;37836602	37832071;37832787;37833052;37833196;37836003;37836940	+;+;+;+;+;+	915	1538	1189	1574	1742	-0.0467198	5.08392	0.776989	0.880579
CsaV3_3G040850.1	CsaV3_3G040850	Unknown protein	chr3	33472783	33472986	+	204	33	12	26	57	0.518864	-0.441412	0.340015	0.528292
CsaV3_3G043940.1	CsaV3_3G043940	Phospholipase D	chr3;chr3;chr3;chr3	35829902;35830682;35831960;35832638	35830522;35831876;35832520;35833119	-;-;-;-	2859	28	6	26	90	1.37872	-0.263766	0.0310156	0.0899604
CsaV3_3G035080.1	CsaV3_3G035080	BRI1-KD interacting protein	chr3;chr3;chr3	29539371;29540686;29541215	29540022;29541120;29541919	-;-;-	1792	8500.5	6614.5	6827	9025.5	-0.281443	7.44244	0.0814957	0.189545
CsaV3_3G040930.1	CsaV3_3G040930	Carboxypeptidase	chr3;chr3;chr3;chr3;chr3;chr3;chr3;chr3;chr3;chr3;chr3	33516720;33516903;33517369;33517716;33517918;33518118;33518374;33518888;33519151;33520426;33521085	33516786;33516964;33517615;33517817;33518013;33518281;33518736;33519012;33519243;33520543;33521138	+;+;+;+;+;+;+;+;+;+;+	1491	0	0	0	2
CsaV3_3G038490.1	CsaV3_3G038490	Splicing factor 3b subunit 3	chr3;chr3;chr3;chr3;chr3;chr3;chr3;chr3;chr3;chr3;chr3;chr3;chr3;chr3;chr3	31674532;31675794;31676192;31676416;31678295;31678503;31678809;31680997;31683467;31683909;31685459;31687050;31687501;31689628;31690105	31674932;31675928;31676271;31676499;31678382;31678663;31680774;31681307;31683782;31684064;31685600;31687126;31687640;31689736;31690940	+;+;+;+;+;+;+;+;+;+;+;+;+;+;+	5002	1716.2	1305	1241.5	1991.6	-0.273732	5.12222	0.0623579	0.155073
CsaV3_3G034680.1	CsaV3_3G034680	Lectin receptor kinase	chr3;chr3	29326367;29328132	29328031;29329259	+;+	2793	394	287	586	890	0.753302	3.53451	6.28258e-05	0.000440769
CsaV3_3G047530.1	CsaV3_3G047530	Dynein assembly factor 1	chr3;chr3;chr3;chr3;chr3	38796413;38797006;38797533;38798931;38799208	38796784;38797442;38798835;38799077;38807601	+;+;+;+;+	10653	19025.5	17502	15954.5	22282.5	-0.304686	8.71855	0.069176	0.167919
CsaV3_3G045740.1	CsaV3_3G045740	3'-phosphoadenosine 5'-phosphosulfate synthase 2	chr3;chr3;chr3;chr3;chr3	37416934;37417918;37418081;37418627;37419566	37417831;37418004;37418341;37419032;37420602	-;-;-;-;-	2689	379	256	274	436	-0.200521	2.90349	0.364218	0.552551
CsaV3_3G040280.1	CsaV3_3G040280	haloacid dehalogenase-like hydrolase domain-containing protein 3	chr3;chr3;chr3;chr3;chr3;chr3	33066794;33067399;33067767;33068036;33069103;33069306	33067288;33067572;33067928;33068144;33069209;33069985	-;-;-;-;-;-	1727	554	251	848	1550	1.22406	4.05387	6.6977e-07	6.90758e-06
CsaV3_3G037010.1	CsaV3_3G037010	ABC transporter-like	chr3;chr3	30649422;30656825	30649776;30656936	-;-	467	0	2	0	4
CsaV3_3G044000.1	CsaV3_3G044000	Glutamate receptor	chr3;chr3;chr3;chr3;chr3	35891280;35892347;35892841;35893962;35895393	35892152;35892741;35893153;35895292;35896049	-;-;-;-;-	3569	4911	4084	8263	13633	0.900591	7.35288	7.32329e-08	8.78616e-07
CsaV3_3G033430.1	CsaV3_3G033430	Unknown protein	chr3;chr3;chr3;chr3	28734225;28734529;28734748;28735012	28734428;28734709;28734812;28735110	+;+;+;+	549	41	36	11	52	-0.751619	-0.291438	0.1781	0.336752
CsaV3_3G044800.1	CsaV3_3G044800	Unknown protein	chr3;chr3	36629773;36629951	36629817;36630166	-;-	261	40	28	26	46	-0.288304	-0.288293	0.518498	0.692653
CsaV3_3G048740.1	CsaV3_3G048740	anaphase-promoting complex subunit cdh1-like	chr3;chr3	39761140;39762114	39761539;39763493	-;-	1780	40	18	58	68	0.803633	0.0678782	0.0641256	0.158448
CsaV3_3G037820.1	CsaV3_3G037820	Late embryogenesis abundant protein	chr3;chr3;chr3	31180787;31181426;31183545	31180936;31181928;31184100	-;-;-	1209	4	0	0	0
CsaV3_3G037340.1	CsaV3_3G037340	Glutaredoxin	chr3	30865150	30866406	+	1257	2	4	1	22.2	1.37776	-2.30748	0.217862	0.388472
CsaV3_3G032280.1	CsaV3_3G032280	DNA-damage-repair/toleration protein DRT100-like	chr3	27860063	27861938	-	1876	449	232	452	655	0.368087	3.28017	0.111656	0.239416
CsaV3_3G049760.1	CsaV3_3G049760	decapping nuclease DXO homolog, chloroplastic-like	chr3;chr3;chr3;chr3;chr3;chr3;chr3;chr3;chr3;chr3;chr3;chr3;chr3	40624993;40625266;40626274;40626975;40627657;40627824;40628352;40628848;40628965;40629213;40629414;40629787;40630696	40625096;40625329;40626358;40627021;40627710;40628040;40628476;40628871;40629044;40629291;40629479;40630034;40631062	-;-;-;-;-;-;-;-;-;-;-;-;-	1560	1731	1694	1574	2292	-0.205244	5.35459	0.182775	0.342994
CsaV3_3G046770.1	CsaV3_3G046770	RING finger and CHY zinc finger protein	chr3;chr3;chr3;chr3;chr3;chr3;chr3;chr3;chr3;chr3;chr3	38168495;38168767;38168947;38169120;38169252;38169445;38169652;38169787;38169963;38170143;38170673	38168676;38168854;38169006;38169152;38169329;38169488;38169692;38169869;38170054;38170254;38170783	+;+;+;+;+;+;+;+;+;+;+	924	8892	8929	10076	12578	-0.0175977	7.82599	0.921273	0.969355
CsaV3_3G045700.1	CsaV3_3G045700	DNA-directed RNA polymerase I subunit RPA43	chr3;chr3;chr3;chr3;chr3;chr3;chr3	37352857;37353720;37354113;37354335;37354632;37354896;37355193	37353208;37353871;37354222;37354420;37354736;37355070;37355719	+;+;+;+;+;+;+	1507	471	368	478	602	0.0181356	3.42071	0.926901	0.972512
CsaV3_3G030230.1	CsaV3_3G030230	Unknown protein	chr3	25954772	25955068	-	297	0	0	0	0
CsaV3_3G041670.1	CsaV3_3G041670	AP2-like ethylene-responsive transcription factor	chr3;chr3;chr3;chr3;chr3;chr3	33997329;33997543;33997676;33998460;33998792;33999511	33997413;33997593;33997749;33998548;33998874;33999740	-;-;-;-;-;-	612	0	2	0	0
CsaV3_3G045980.1	CsaV3_3G045980	ABC transporter B family protein	chr3;chr3;chr3;chr3;chr3;chr3;chr3;chr3;chr3;chr3	37581797;37582753;37582918;37583204;37583515;37583980;37584373;37584678;37585540;37585897	37582667;37582807;37583093;37583404;37583774;37584293;37584596;37585464;37585781;37587402	+;+;+;+;+;+;+;+;+;+	4636	38	6	39	96	1.27172	-0.0150539	0.0373488	0.104379
CsaV3_3G044160.1	CsaV3_3G044160	protein kinase family protein	chr3;chr3;chr3;chr3;chr3;chr3;chr3;chr3;chr3;chr3;chr3;chr3;chr3	36012252;36012933;36013249;36013551;36013778;36017667;36017961;36018144;36018475;36018712;36018963;36019990;36021511	36012796;36013125;36013311;36013680;36014007;36017824;36018041;36018215;36018546;36018850;36019447;36020524;36021797	-;-;-;-;-;-;-;-;-;-;-;-;-	2990	38	17	13	15	-1.28126	-0.971467	0.0233997	0.0719992
CsaV3_3G041850.1	CsaV3_3G041850	Prolyl 4-hydroxylase alpha subunit, putative	chr3;chr3;chr3;chr3;chr3;chr3;chr3;chr3	34098767;34099282;34099483;34099627;34100848;34100993;34101289;34101808	34099173;34099368;34099540;34099728;34100905;34101168;34101349;34102406	+;+;+;+;+;+;+;+	1548	30	10	23	38	0.274278	-0.745348	0.606148	0.76036
CsaV3_3G032690.1	CsaV3_3G032690	Kinase	chr3;chr3;chr3;chr3;chr3;chr3;chr3;chr3;chr3;chr3;chr3;chr3;chr3;chr3;chr3;chr3;chr3;chr3;chr3;chr3	28193381;28194290;28195116;28195469;28195636;28195802;28195953;28196217;28196447;28196613;28196815;28197051;28198952;28199159;28199337;28199944;28200184;28200339;28201238;28201389	28193873;28194544;28195240;28195513;28195717;28195870;28196123;28196282;28196515;28196735;28196867;28197281;28199061;28199265;28199378;28200108;28200232;28200394;28201299;28201823	+;+;+;+;+;+;+;+;+;+;+;+;+;+;+;+;+;+;+;+	2808	784	680	870	1072	0.056782	4.24883	0.733132	0.851256
CsaV3_3G032350.1	CsaV3_3G032350	C2 domain, Phosphoribosyltransferase	chr3	27924391	27927558	+	3168	14	8	14	12	-0.0711722	-1.6842	1	1
CsaV3_3G048690.1	CsaV3_3G048690	synaptonemal complex protein 1-like	chr3;chr3;chr3;chr3;chr3;chr3;chr3;chr3;chr3;chr3;chr3;chr3;chr3;chr3;chr3;chr3;chr3;chr3	39728383;39728632;39728926;39729249;39729519;39730914;39731673;39732023;39732236;39732375;39732993;39733178;39733358;39734092;39734288;39734552;39734748;39735267	39728542;39728681;39729133;39729374;39729617;39731590;39731921;39732151;39732304;39732485;39733100;39733288;39733444;39734178;39734377;39734638;39734807;39735368	+;+;+;+;+;+;+;+;+;+;+;+;+;+;+;+;+;+	2610	148	120	136	204	-0.024304	1.76801	0.92772	0.973059
CsaV3_3G042680.1	CsaV3_3G042680	Unknown protein	chr3;chr3	34635862;34636039	34635936;34636269	+;+	306	0	0	2	1
CsaV3_3G041500.1	CsaV3_3G041500	zinc-finger homeodomain protein 9-like	chr3	33868099	33870888	+	2790	158	178	216	186	-0.0709864	2.08589	0.835853	0.91963
CsaV3_3G035290.1	CsaV3_3G035290	myosin heavy chain, cardiac muscle isoform-like isoform X2	chr3;chr3;chr3	29649308;29649774;29650017	29649684;29649897;29650673	+;+;+	1158	44	35	27	81	0.0219726	0.0852602	1	1
CsaV3_3G049940.1	CsaV3_3G049940	Protein shortage in chiasmata 1	chr3;chr3;chr3;chr3;chr3;chr3;chr3;chr3;chr3	40734566;40734751;40737200;40737854;40738782;40741792;40741959;40742128;40743811	40734670;40736409;40737694;40738061;40740742;40741863;40742042;40742214;40744113	-;-;-;-;-;-;-;-;-	4974	29	8	5	16.5	-1.13424	-1.44327	0.120197	0.252705
CsaV3_3G043250.1	CsaV3_3G043250	Adenylyl-sulfate kinase	chr3;chr3;chr3;chr3;chr3;chr3;chr3	35102799;35105004;35106772;35107770;35107970;35108141;35108303	35103182;35105150;35106921;35107888;35108054;35108187;35108808	+;+;+;+;+;+;+	1438	1003	862	1093	1488	0.107075	4.62249	0.473803	0.654147
CsaV3_3G040830.1	CsaV3_3G040830	Serine/threonine-protein like	chr3;chr3;chr3;chr3;chr3	33462604;33463479;33463761;33463969;33464844	33463179;33463658;33463828;33464273;33465185	-;-;-;-;-	1471	1136	973	1071	1650	-0.00817782	4.74026	0.955746	0.98886
CsaV3_3G035240.1	CsaV3_3G035240	Iron export ABC transporter permease subunit FetB	chr3;chr3;chr3	29630650;29633197;29635409	29632760;29633442;29636014	-;-;-	2963	80	26	142	187	1.3304	1.23918	0.000681888	0.00368584
CsaV3_3G040470.1	CsaV3_3G040470	Polyglutamine-binding protein 1	chr3;chr3;chr3;chr3;chr3;chr3;chr3;chr3;chr3;chr3;chr3;chr3;chr3;chr3	33194621;33197049;33197160;33199219;33201144;33201304;33201772;33202960;33203596;33204987;33205442;33205648;33206208;33206607	33195591;33197083;33197238;33199297;33201227;33201458;33201831;33203119;33203797;33205115;33205558;33205773;33206259;33207331	+;+;+;+;+;+;+;+;+;+;+;+;+;+	2974	1305	1041	1128	1638	-0.126004	4.83061	0.38688	0.574275
CsaV3_3G040070.1	CsaV3_3G040070	hydroxyproline-rich glycoprotein family protein	chr3;chr3;chr3;chr3;chr3	32895202;32896019;32897010;32897463;32898731	32895692;32896775;32897381;32897575;32899846	-;-;-;-;-	2849	229	197	382	749	1.00585	3.0395	1.60651e-05	0.000128573
CsaV3_3G044440.1	CsaV3_3G044440	Root cap/late embryogenesis-like protein	chr3;chr3	36281890;36282742	36282654;36287617	+;+	5641	1243	1172	1247	1708	-0.0784139	4.90846	0.608937	0.762318
CsaV3_3G042260.1	CsaV3_3G042260	Unknown protein	chr3	34351451	34351606	-	156	0	1	0	0
CsaV3_3G032920.1	CsaV3_3G032920	Receptor protein kinase, putative	chr3;chr3;chr3;chr3;chr3;chr3;chr3;chr3;chr3;chr3;chr3;chr3;chr3;chr3;chr3;chr3;chr3;chr3;chr3	28466318;28467721;28468645;28468969;28469225;28469474;28470047;28470318;28470518;28470962;28471133;28471298;28471443;28471643;28471883;28472056;28472315;28472496;28474558	28466830;28467956;28468864;28469108;28469377;28469952;28470181;28470389;28470592;28471030;28471204;28471369;28471517;28471804;28471954;28472130;28472386;28472619;28474642	-;-;-;-;-;-;-;-;-;-;-;-;-;-;-;-;-;-;-	2901	4365	3814	3840	6106	-0.100016	6.65083	0.537564	0.708136
CsaV3_3G033360.1	CsaV3_3G033360	F-box/LRR-repeat protein 3	chr3;chr3;chr3;chr3;chr3;chr3;chr3;chr3	28703074;28703871;28704205;28704592;28704813;28705301;28705609;28705990	28703639;28704069;28704499;28704721;28705206;28705405;28705734;28707321	-;-;-;-;-;-;-;-	3147	3272.5	2929.5	2833.5	4472.5	-0.146767	6.2313	0.359734	0.547868
CsaV3_3G044690.1	CsaV3_3G044690	Cytochrome P450	chr3;chr3	36571830;36573053	36572969;36574000	+;+	2088	282	255	84	176	-1.45282	2.21745	2.05514e-07	2.29576e-06
CsaV3_3G043210.1	CsaV3_3G043210	Unknown protein	chr3	35083493	35084395	+	903	4939	4359	2444	2590	-1.21861	6.40091	1.66037e-11	3.18686e-10
CsaV3_3G035040.1	CsaV3_3G035040	Actin-depolymerizing factor	chr3;chr3;chr3	29515524;29516263;29517772	29516163;29516528;29517871	-;-;-	1006	175	109	169	236	0.16869	1.93464	0.541376	0.711247
CsaV3_3G035920.1	CsaV3_3G035920	Phosphoglycerate kinase	chr3;chr3;chr3;chr3;chr3;chr3;chr3;chr3;chr3;chr3;chr3;chr3;chr3;chr3	29990514;29991316;29991772;29991972;29992094;29992416;29992822;29993734;29993910;29994287;29994909;29995442;29995576;29996382	29991188;29991414;29991856;29992021;29992170;29992491;29993073;29993801;29994195;29994630;29995179;29995488;29995761;29996659	-;-;-;-;-;-;-;-;-;-;-;-;-;-	2794	528	486	677	883	0.259839	3.83227	0.150442	0.298666
CsaV3_3G038630.1	CsaV3_3G038630	Calcium load-activated calcium channel	chr3	31828236	31828777	-	542	688	460	390.5	503	-0.698811	3.54068	0.000338279	0.00197903
CsaV3_3G042010.1	CsaV3_3G042010	Transmembrane protein like	chr3	34189566	34191302	-	1737	512	394	430	644	-0.118878	3.46192	0.527692	0.700969
CsaV3_3G031670.1	CsaV3_3G031670	GDSL esterase/lipase	chr3;chr3;chr3;chr3;chr3	27417234;27417548;27418326;27418585;27418844	27417466;27417824;27418483;27418770;27419117	-;-;-;-;-	1128	815	542	590	1059	-0.092973	4.04452	0.622313	0.771815
CsaV3_3G030820.1	CsaV3_3G030820	Complex 1 LYR-like protein	chr3;chr3;chr3;chr3	26601263;26601887;26603023;26603529	26601780;26602173;26603100;26603539	-;-;-;-	894	3156	2437	1520	1455	-1.22168	5.65592	2.87501e-11	5.39676e-10
CsaV3_3G041070.1	CsaV3_3G041070	Ubiquitin conjugation factor E4, putative	chr3;chr3;chr3;chr3;chr3;chr3;chr3;chr3;chr3;chr3;chr3;chr3;chr3;chr3;chr3;chr3	33580380;33581554;33583781;33584019;33584464;33586091;33586390;33586598;33587091;33587274;33587599;33587802;33588481;33588654;33589020;33589196	33581462;33581758;33583932;33584313;33584616;33586294;33586502;33586712;33587180;33587477;33587694;33587924;33588573;33588821;33589109;33589752	+;+;+;+;+;+;+;+;+;+;+;+;+;+;+;+	3741	2832	2220	2270	3599	-0.156615	5.9202	0.286149	0.470503
CsaV3_3G039720.1	CsaV3_3G039720	Remorin	chr3;chr3	32631873;32633779	32632508;32634642	-;-	1500	62	44	71	111	0.41532	0.691193	0.236917	0.412219
CsaV3_3G034200.1	CsaV3_3G034200	OTU domain-containing protein At3g57810	chr3;chr3;chr3;chr3;chr3;chr3;chr3;chr3	29112712;29112859;29113096;29113613;29114063;29114276;29114472;29115230	29112747;29113012;29113183;29113676;29114168;29114330;29114525;29115756	+;+;+;+;+;+;+;+	1084	2169	1955	2527	2811	0.0313006	5.73106	0.847813	0.926493
CsaV3_3G038800.1	CsaV3_3G038800	Actin	chr3;chr3;chr3;chr3;chr3	31919491;31921034;31921233;31922030;31923394	31920048;31921103;31921626;31922643;31923823	+;+;+;+;+	2066	103.5	97.5	58	99.5	-0.739834	1.04724	0.0223324	0.0692168
CsaV3_3G049990.1	CsaV3_3G049990	plasminogen activator inhibitor 1 RNA-binding protein-like	chr3;chr3;chr3;chr3;chr3;chr3;chr3	40777044;40778638;40779046;40779193;40779421;40779652;40780407	40777881;40778941;40779111;40779331;40779573;40779708;40781163	+;+;+;+;+;+;+	2314	10495	7739	10326	12421	-0.0149326	7.83517	0.930116	0.974218
CsaV3_3G041950.1	CsaV3_3G041950	Unknown protein	chr3;chr3	34142899;34143764	34143664;34143772	+;+	775	371	297	332.5	482	-0.0774053	3.04724	0.710278	0.836008
CsaV3_3G035430.1	CsaV3_3G035430	WRKY transcription factor	chr3;chr3;chr3;chr3;chr3	29704664;29705182;29705472;29706445;29706706	29704820;29705340;29706253;29706588;29706882	-;-;-;-;-	1419	318	186	256	316	-0.141292	2.59067	0.583945	0.743472
CsaV3_3G030890.1	CsaV3_3G030890	dormancy-associated protein homolog 4	chr3;chr3;chr3;chr3	26675587;26677264;26677485;26677677	26675948;26677387;26677582;26678198	-;-;-;-	1106	1489	705	1635	2535	0.594154	5.08478	0.00457591	0.018925
CsaV3_3G030900.1	CsaV3_3G030900	Auxin responsive SAUR protein	chr3;chr3	26707906;26711088	26708110;26711188	-;-	306	114	101	37	57	-1.56504	0.868365	3.6878e-06	3.3867e-05
CsaV3_3G031420.1	CsaV3_3G031420	nucleolin 1-like	chr3;chr3;chr3;chr3;chr3;chr3;chr3;chr3;chr3;chr3;chr3;chr3;chr3;chr3;chr3;chr3;chr3;chr3;chr3;chr3	27125139;27125732;27126213;27126390;27126581;27126955;27127274;27127447;27127751;27128069;27128762;27129138;27129370;27129586;27129765;27129942;27130254;27130892;27131217;27131382	27125625;27126045;27126304;27126483;27126669;27127072;27127365;27127515;27127867;27128116;27128854;27129254;27129501;27129681;27129872;27130058;27130394;27131064;27131265;27131641	-;-;-;-;-;-;-;-;-;-;-;-;-;-;-;-;-;-;-;-	2806	21328	16472	17629	24443	-0.200967	8.80095	0.216636	0.387095
CsaV3_3G040210.1	CsaV3_3G040210	Amino acid transporter	chr3;chr3;chr3;chr3;chr3;chr3;chr3;chr3	32982686;32982808;32983016;32983329;32983601;32983908;32984288;32985701	32982718;32982943;32983235;32983509;32983624;32984122;32984571;32985894	-;-;-;-;-;-;-;-	1287	440	338	376	769	0.158465	3.38408	0.480084	0.659755
CsaV3_3G043840.1	CsaV3_3G043840	Beta-galactosidase	chr3;chr3;chr3;chr3;chr3;chr3;chr3;chr3;chr3;chr3;chr3;chr3;chr3;chr3;chr3;chr3;chr3;chr3;chr3	35720071;35721702;35722313;35723275;35724287;35725518;35726374;35727027;35727197;35727390;35727572;35728258;35728540;35728755;35729273;35729424;35729737;35729981;35730147	35720407;35721806;35722508;35723363;35724367;35725612;35726444;35727117;35727314;35727485;35727620;35728445;35728617;35728901;35729323;35729592;35729882;35730046;35730697	+;+;+;+;+;+;+;+;+;+;+;+;+;+;+;+;+;+;+	2724	1461	1372	1282	1711	-0.28704	5.04027	0.0584997	0.147592
CsaV3_3G034700.1	CsaV3_3G034700	Receptor lectin kinase	chr3	29333338	29335516	+	2179	724	575	905	1556	0.539037	4.33651	0.00111768	0.0056991
CsaV3_3G038720.1	CsaV3_3G038720	Growth-regulating factor like	chr3;chr3;chr3;chr3	31880190;31880706;31881150;31881510	31880526;31880749;31881223;31882560	+;+;+;+	1506	436	271	537	728	0.500826	3.42336	0.0131214	0.0451481
CsaV3_3G042430.1	CsaV3_3G042430	protein farnesyltransferase subunit beta	chr3;chr3;chr3;chr3;chr3;chr3;chr3;chr3;chr3;chr3;chr3;chr3;chr3;chr3;chr3	34457570;34457876;34458827;34459230;34460092;34460258;34460508;34460970;34462048;34462339;34462537;34462691;34463442;34464358;34464766	34457778;34457962;34458932;34459265;34460174;34460311;34460559;34461034;34462104;34462411;34462626;34462793;34463566;34464591;34465430	+;+;+;+;+;+;+;+;+;+;+;+;+;+;+	2039	1264	1561	1397	1764	-0.219099	5.08886	0.26204	0.442479
CsaV3_3G042170.1	CsaV3_3G042170	WAT1-related protein	chr3;chr3;chr3;chr3;chr3;chr3;chr3	34294356;34295835;34296110;34297279;34300079;34300287;34300428	34294997;34295986;34296268;34297522;34300192;34300352;34301095	-;-;-;-;-;-;-	2045	1206	857	1756	2567	0.711311	5.09844	1.26232e-06	1.25059e-05
CsaV3_3G036830.1	CsaV3_3G036830	Unknown protein	chr3;chr3	30491852;30492096	30492020;30492226	-;-	300	37	15.5	35.5	79.5	0.756796	-0.0844987	0.114621	0.243888
CsaV3_3G039960.1	CsaV3_3G039960	WAT1-related protein	chr3;chr3;chr3;chr3;chr3;chr3	32832894;32833753;32834032;32834315;32834488;32834742	32832934;32833873;32834289;32834401;32834639;32835000	+;+;+;+;+;+	918	7.5	5.5	6.5	0	-1.21294	-2.70056	0.346285	0.534734
CsaV3_3G043500.1	CsaV3_3G043500	Chromatin assembly factor 1 subunit A, putative	chr3;chr3	35341112;35341595	35341306;35341885	+;+	486	176	250	97	100	-1.48198	1.90367	1.70811e-05	0.000136204
CsaV3_3G039570.1	CsaV3_3G039570	PQ-loop repeat family protein / transmembrane family protein	chr3;chr3;chr3;chr3;chr3;chr3;chr3;chr3;chr3;chr3;chr3;chr3;chr3;chr3	32524513;32525180;32525433;32525682;32525900;32526169;32526504;32526706;32527632;32528496;32528708;32529017;32530228;32531076	32524924;32525294;32525523;32525740;32525920;32526288;32526626;32526871;32527834;32528588;32528734;32529059;32530489;32531115	-;-;-;-;-;-;-;-;-;-;-;-;-;-	1775	2	0	2	4
CsaV3_3G042830.1	CsaV3_3G042830	Protein kinase	chr3;chr3;chr3;chr3;chr3	34781972;34782323;34782835;34783018;34784863	34782122;34782401;34782899;34784327;34786157	+;+;+;+;+	2900	2561	2141	3904	5326	0.613187	6.23753	7.76172e-05	0.000530686
CsaV3_3G039370.1	CsaV3_3G039370	Unknown protein	chr3	32352497	32352937	+	441	262.5	229	5456.5	6791	4.28851	6.00567	3.44279e-127	5.62782e-124
CsaV3_3G047860.1	CsaV3_3G047860	WD and tetratricopeptide repeats protein 1	chr3;chr3;chr3;chr3;chr3;chr3;chr3;chr3;chr3;chr3;chr3;chr3;chr3;chr3;chr3;chr3;chr3;chr3;chr3;chr3	39036966;39038469;39039847;39040047;39040436;39041350;39041692;39042650;39043159;39043946;39044196;39044984;39045615;39045839;39047417;39047695;39047909;39049312;39050418;39051561	39037494;39038607;39039974;39040117;39040531;39041440;39041939;39042761;39043269;39044113;39044338;39045089;39045732;39045954;39047545;39047802;39048043;39049389;39050486;39051801	-;-;-;-;-;-;-;-;-;-;-;-;-;-;-;-;-;-;-;-	2936	1570	1226	1544	2256	0.0798522	5.1842	0.575537	0.737072
CsaV3_3G030050.1	CsaV3_3G030050	wound-induced basic protein	chr3;chr3;chr3;chr3	25811952;25813446;25817125;25822186	25812025;25813514;25817481;25822285	+;+;+;+	600	532	400	632	650	0.140665	3.63209	0.49412	0.672121
CsaV3_3G047490.1	CsaV3_3G047490	cryptochrome 1	chr3;chr3;chr3;chr3;chr3	38763751;38764740;38766203;38767166;38768204	38764333;38764958;38766909;38767739;38768676	+;+;+;+;+	2556	12332	9707	15287	22991	0.429361	8.35194	0.00833212	0.031088
CsaV3_3G038850.1	CsaV3_3G038850	Plastid-lipid associated protein PAP / fibrillin family protein	chr3;chr3;chr3;chr3;chr3;chr3;chr3	31946594;31948688;31948897;31949092;31951306;31952638;31953657	31947042;31948809;31948977;31949188;31951522;31952690;31954574	+;+;+;+;+;+;+	1937	2875	2261	2853	4373	0.123383	6.08368	0.401631	0.588879
CsaV3_3G031020.1	CsaV3_3G031020	Pectinesterase	chr3;chr3	26809996;26811314	26810798;26812741	-;-	2231	770	603	887	1597	0.468253	4.37353	0.00573995	0.0227833
CsaV3_3G037720.1	CsaV3_3G037720	transcription repressor OFP6-like	chr3;chr3	31100533;31101030	31100574;31101512	-;-	525	58	46	60	143	0.551842	0.757682	0.152695	0.301759
CsaV3_3G035100.1	CsaV3_3G035100	AT3g53630/F4P12_330	chr3;chr3	29544348;29546560	29544810;29547357	-;-	1261	1867	1565	1551	1932	-0.328068	5.28962	0.0263026	0.078928
CsaV3_3G046700.1	CsaV3_3G046700	embryo defective 2410	chr3;chr3;chr3;chr3;chr3;chr3;chr3;chr3;chr3;chr3;chr3;chr3;chr3;chr3;chr3;chr3;chr3;chr3;chr3;chr3;chr3;chr3;chr3	38087017;38088119;38090944;38092457;38094408;38094776;38096126;38096444;38098508;38100053;38100697;38100908;38102141;38102812;38104023;38104224;38104665;38113504;38115224;38115715;38115883;38116602;38118929	38087718;38088388;38091446;38092710;38094688;38095591;38096257;38096509;38098783;38100175;38100756;38101075;38102654;38102969;38104106;38104454;38104727;38113644;38115328;38115774;38116081;38118638;38119040	-;-;-;-;-;-;-;-;-;-;-;-;-;-;-;-;-;-;-;-;-;-;-	7355	3623	2797	2210	4013	-0.432813	6.14019	0.00841575	0.0313311
CsaV3_3G042370.1	CsaV3_3G042370	Peptidyl-prolyl cis-trans isomerase, putative	chr3;chr3;chr3;chr3;chr3;chr3;chr3	34426186;34427126;34427600;34428722;34429170;34429544;34429691	34426469;34427419;34427799;34428957;34429312;34429615;34430253	+;+;+;+;+;+;+	1792	2332	1361	2459	4632	0.570505	5.83556	0.00247885	0.0112662
CsaV3_3G038590.1	CsaV3_3G038590	zinc finger protein 8-like	chr3	31790724	31792269	-	1546	136	100	129	170	-0.00691071	1.58954	1	1
CsaV3_3G030420.1	CsaV3_3G030420	syntaxin-71-like	chr3;chr3;chr3;chr3;chr3;chr3;chr3;chr3;chr3	26193837;26195879;26196138;26196327;26196467;26196641;26196848;26197230;26197571	26194516;26195955;26196200;26196371;26196535;26196726;26197007;26197355;26197984	-;-;-;-;-;-;-;-;-	1720	1657.5	1137.3	1580.5	2164	0.0767511	5.17211	0.604268	0.758612
CsaV3_3G040310.1	CsaV3_3G040310	protein STRICTOSIDINE SYNTHASE-LIKE 2	chr3;chr3;chr3	33084212;33085569;33087624	33085046;33085859;33088000	-;-;-	1503	88	42	43	90	-0.332466	0.572912	0.428094	0.612687
CsaV3_3G032170.1	CsaV3_3G032170	MYB transcription factor	chr3;chr3	27802566;27804463	27803946;27806002	-;-	2921	16	16	42	48	1.13635	-0.489648	0.0178549	0.0578433
CsaV3_3G036910.1	CsaV3_3G036910	Fructose-bisphosphate aldolase	chr3;chr3;chr3	30532203;30533845;30534207	30532648;30534072;30535441	+;+;+	1909	1776	1247	2448	2771	0.464152	5.4991	0.00368903	0.0158138
CsaV3_3G034070.1	CsaV3_3G034070	Unknown protein	chr3;chr3	29055596;29055801	29055710;29055886	+;+	201	0	0	1	2
CsaV3_3G032130.1	CsaV3_3G032130	Nucleolar and coiled-body phosphoprotein like	chr3;chr3;chr3	27747884;27748981;27749323	27748087;27749208;27749930	+;+;+	1040	12	10	15	13	0.0193474	-1.63227	1	1
CsaV3_3G049240.1	CsaV3_3G049240	AAA ATPase forming ring-shaped complexes like	chr3	40117557	40119027	+	1471	703	509	460	467	-0.702466	3.62329	0.00085182	0.00449054
CsaV3_3G043150.1	CsaV3_3G043150	Pentatricopeptide repeat-containing protein, chloroplastic	chr3;chr3;chr3;chr3;chr3;chr3;chr3;chr3;chr3;chr3	35027224;35027959;35028181;35029090;35031473;35033022;35034633;35036134;35036540;35043035	35027721;35028087;35028357;35029409;35031572;35033126;35034935;35036397;35036624;35043599	-;-;-;-;-;-;-;-;-;-	2546	650	385	548	799	0.0375923	3.7121	0.849703	0.927026
CsaV3_3G033990.1	CsaV3_3G033990	lactosylceramide 4-alpha-galactosyltransferase	chr3	28999161	29003735	+	4575	11	5	36	43	1.95994	-0.838029	0.000324094	0.00190628
CsaV3_3G042070.1	CsaV3_3G042070	EG2771	chr3;chr3;chr3;chr3	34224605;34224822;34225318;34226427	34224733;34224881;34225371;34226729	-;-;-;-	546	1384	876	1678	2386	0.502707	5.09485	0.00139642	0.00687725
CsaV3_3G044720.1	CsaV3_3G044720	Cytochrome P450	chr3;chr3	36594231;36595886	36595524;36596608	+;+	2017	14	3	2	8	-1.10147	-2.37027	0.212664	0.381632
CsaV3_3G035510.1	CsaV3_3G035510	E3 ubiquitin-protein ligase UPL4	chr3;chr3;chr3;chr3;chr3;chr3;chr3;chr3;chr3;chr3;chr3;chr3;chr3;chr3;chr3;chr3	29760254;29760995;29761238;29761441;29761746;29762386;29762615;29762845;29764745;29766016;29766338;29766817;29766976;29767136;29767355;29767713	29760886;29761105;29761354;29761599;29761910;29762532;29762736;29763955;29765935;29766246;29766442;29766897;29767044;29767264;29767438;29767778	+;+;+;+;+;+;+;+;+;+;+;+;+;+;+;+	4521	795	490	677	1417	0.317981	4.17523	0.136668	0.278301
CsaV3_3G038040.1	CsaV3_3G038040	ATP-dependent RNA helicase, putative	chr3;chr3;chr3;chr3;chr3;chr3;chr3;chr3;chr3;chr3;chr3;chr3;chr3;chr3;chr3;chr3	31324631;31325563;31326713;31327066;31327336;31327914;31329076;31329969;31330611;31330851;31331493;31334380;31334551;31334862;31335185;31335622	31325137;31325931;31326899;31327258;31327609;31328073;31329290;31330061;31330766;31331054;31331768;31334475;31334769;31334961;31335330;31336078	-;-;-;-;-;-;-;-;-;-;-;-;-;-;-;-	3652	1591	1319	1282	2079	-0.171591	5.12218	0.244492	0.421475
CsaV3_3G037930.1	CsaV3_3G037930	mediator of RNA polymerase II transcription subunit 27	chr3;chr3;chr3;chr3;chr3;chr3;chr3;chr3;chr3	31220133;31220630;31222102;31223028;31223182;31223344;31223530;31224107;31224451	31220539;31220795;31222561;31223087;31223250;31223387;31223672;31224345;31224742	+;+;+;+;+;+;+;+;+	1880	1622	1328	1589	2193	-0.00122912	5.22403	0.995528	1
CsaV3_3G033720.1	CsaV3_3G033720	Calcium-dependent protein kinase	chr3;chr3;chr3;chr3;chr3;chr3;chr3	28881223;28882882;28883184;28883590;28883787;28884162;28884476	28882137;28883025;28883336;28883705;28883954;28884392;28885369	+;+;+;+;+;+;+	2621	704	537	953	1375	0.547829	4.27332	0.000491351	0.00276091
CsaV3_3G044230.1	CsaV3_3G044230	Universal stress protein	chr3;chr3;chr3	36092485;36094082;36101267	36093858;36094131;36102237	-;-;-	2395	1288	1126	1414	1655	0.00121564	4.94164	0.994528	1
CsaV3_3G030840.1	CsaV3_3G030840	Oligouridylate-binding protein like	chr3;chr3;chr3;chr3;chr3;chr3;chr3;chr3;chr3;chr3;chr3;chr3	26621162;26622945;26623405;26623641;26623797;26623963;26624873;26625035;26625210;26625536;26625844;26630539	26621417;26623006;26623507;26623717;26623858;26624050;26624948;26625065;26625329;26625621;26626020;26631311	+;+;+;+;+;+;+;+;+;+;+;+	1911	7726	6345	7766	9417	-0.0555195	7.45005	0.739794	0.855447
CsaV3_3G039360.1	CsaV3_3G039360	Pentatricopeptide repeat-containing protein, putative	chr3;chr3	32350270;32351006	32350605;32351116	+;+	447	75	69	60	111	-0.146646	0.835551	0.677465	0.812643
CsaV3_3G045830.1	CsaV3_3G045830	Phosphotransferase	chr3;chr3;chr3;chr3;chr3;chr3;chr3;chr3;chr3	37484079;37484418;37485281;37485547;37485701;37485956;37486234;37486478;37486712	37484341;37484568;37485463;37485621;37485856;37486051;37486364;37486559;37487041	+;+;+;+;+;+;+;+;+	1467	235	217	251	325	-0.0113247	2.52962	0.971085	0.997059
CsaV3_3G032530.1	CsaV3_3G032530	Ulp1 protease family, C-terminal catalytic domain containing protein	chr3;chr3;chr3	28068799;28069086;28069651	28068897;28069499;28069962	-;-;-	825	0	0	0	0
CsaV3_3G046600.1	CsaV3_3G046600	DNA-directed RNA polymerase subunit beta	chr3;chr3;chr3;chr3;chr3;chr3;chr3	38034193;38034750;38035112;38035311;38035460;38035738;38036377	38034540;38035048;38035204;38035373;38035555;38035815;38036977	+;+;+;+;+;+;+	1578	963	740	1105	1652	0.330737	4.6037	0.0256897	0.0774919
CsaV3_3G043490.1	CsaV3_3G043490	SNARE associated Golgi protein family	chr3;chr3	35332338;35335672	35333297;35336613	-;-	1902	642	489	632	741	-0.0560746	3.8111	0.769729	0.876219
CsaV3_3G042610.1	CsaV3_3G042610	DNA (Cytosine-5)-methyltransferase DRM2	chr3;chr3;chr3;chr3;chr3;chr3;chr3;chr3;chr3;chr3	34582556;34584116;34590208;34590711;34590950;34591331;34591595;34593683;34593927;34595519	34582850;34584165;34590333;34590810;34590996;34591447;34591694;34593777;34594664;34596216	+;+;+;+;+;+;+;+;+;+	2366	1108	938	1107	1756	0.106413	4.75412	0.485066	0.664089
CsaV3_3G035800.1	CsaV3_3G035800	Acyl-CoA-binding domain protein	chr3;chr3;chr3;chr3;chr3	29914571;29915020;29915972;29916157;29916387	29914850;29915131;29916040;29916267;29916739	+;+;+;+;+	925	691	550	748	813	0.00105597	3.97632	0.994344	1
CsaV3_3G036530.1	CsaV3_3G036530	Myosin heavy chain-like protein, putative	chr3;chr3;chr3;chr3;chr3;chr3;chr3;chr3;chr3;chr3;chr3	30334895;30336138;30336547;30336894;30337019;30337514;30337777;30340539;30340732;30341173;30342392	30335531;30336335;30336669;30336931;30337187;30337688;30340448;30340628;30340877;30342277;30342598	+;+;+;+;+;+;+;+;+;+;+	5560	549	526	687	1005	0.276641	3.92833	0.123052	0.25706
CsaV3_3G038930.1	CsaV3_3G038930	DUF761 domain-containing protein	chr3;chr3	32013158;32013350	32013191;32013762	+;+	447	1	0	0	1
CsaV3_3G046920.1	CsaV3_3G046920	Lunapark domain containing protein	chr3;chr3;chr3;chr3;chr3;chr3	38300477;38301244;38302255;38303654;38304049;38304579	38301068;38301670;38302364;38303798;38304316;38304981	-;-;-;-;-;-	1945	5105	4730	3480	4848	-0.610771	6.69713	0.000189029	0.00117901
CsaV3_3G038240.1	CsaV3_3G038240	protein WVD2-like 4 isoform X2	chr3;chr3;chr3;chr3;chr3;chr3;chr3;chr3;chr3	31475069;31476097;31476446;31476909;31477059;31477236;31477408;31477619;31478035	31475225;31476339;31476814;31476967;31477136;31477317;31477479;31477726;31479218	+;+;+;+;+;+;+;+;+	2352	7642	7061	3767	5051	-1.10353	7.10138	4.39386e-11	8.04761e-10
CsaV3_3G035530.1	CsaV3_3G035530	Pentatricopeptide repeat-containing protein	chr3	29769505	29771715	+	2211	729	621	742	1033	0.0312974	4.11757	0.854009	0.929492
CsaV3_3G037990.1	CsaV3_3G037990	Aluminum activated malate transporter family protein	chr3;chr3;chr3;chr3;chr3;chr3	31244952;31246660;31247510;31247772;31248216;31249114	31245825;31246806;31247628;31248044;31248356;31249330	-;-;-;-;-;-	1771	25	28	4	0	-3.96778	-1.42679	6.57526e-07	6.79201e-06
CsaV3_3G042540.1	CsaV3_3G042540	ADP-ribosylation factor	chr3;chr3;chr3;chr3	34531798;34532313;34534150;34534408	34531818;34532432;34534220;34534555	-;-;-;-	360	1589	1193.5	1570	1967.5	0.00470257	5.13624	0.973861	0.998992
CsaV3_3G043040.1	CsaV3_3G043040	Double-stranded RNA-binding protein	chr3;chr3;chr3;chr3;chr3;chr3	34928481;34935072;34935347;34938406;34938781;34940434	34929016;34935182;34935469;34938641;34939003;34941764	+;+;+;+;+;+	2560	1923	1809	1980	2456	-0.108383	5.52135	0.482503	0.661734
CsaV3_3G030210.1	CsaV3_3G030210	Glycosyltransferase	chr3;chr3;chr3;chr3;chr3	25934873;25937536;25938729;25943199;25943460	25935496;25937805;25939435;25943301;25943837	-;-;-;-;-	2082	1760	1485	2262	3253	0.398243	5.57749	0.00485113	0.0198871
CsaV3_3G042880.1	CsaV3_3G042880	Cryptic loci regulator	chr3;chr3	34803177;34805280	34804481;34805800	-;-	1826	642.5	678	368	434.5	-1.08014	3.64083	2.99851e-07	3.25325e-06
CsaV3_3G033000.1	CsaV3_3G033000	WRKY transcription factor	chr3;chr3	28527402;28528545	28528425;28529709	+;+	2189	447	489	65413	84101	6.9476	9.54769	3.25687e-180	2.12956e-176
CsaV3_3G037800.1	CsaV3_3G037800	protein SMAX1-LIKE 3	chr3;chr3;chr3;chr3	31158460;31160528;31161444;31162687	31160091;31160756;31162023;31163646	+;+;+;+	3401	275	285	113	236	-1.10129	2.39399	8.07087e-05	0.000549716
CsaV3_3G036660.1	CsaV3_3G036660	Homeobox leucine zipper protein	chr3;chr3;chr3	30395800;30398048;30398875	30396493;30398397;30399212	-;-;-	1382	25	40	31	38	-0.301047	-0.327254	0.563964	0.729552
CsaV3_3G048220.1	CsaV3_3G048220	phosphoglycerate mutase-like protein 1	chr3;chr3;chr3;chr3;chr3;chr3;chr3;chr3;chr3;chr3	39360023;39363364;39363662;39364560;39364752;39365379;39366587;39366909;39367166;39367522	39363251;39363408;39363781;39364648;39364826;39365541;39366666;39367016;39367229;39367800	-;-;-;-;-;-;-;-;-;-	4252	2051	1732.5	1476.5	1917	-0.511854	5.35189	0.000420405	0.00240148
CsaV3_3G036360.1	CsaV3_3G036360	Glycosyltransferase	chr3;chr3	30234939;30238524	30235656;30239479	+;+	1674	889	544	941	1673	0.499454	4.43505	0.00645184	0.0251209
CsaV3_3G048860.1	CsaV3_3G048860	Poly [ADP-ribose] polymerase	chr3;chr3;chr3;chr3;chr3;chr3;chr3;chr3	39850133;39850713;39854888;39856534;39857049;39858437;39858709;39860259	39850474;39850822;39856132;39856781;39857092;39858622;39858804;39860678	+;+;+;+;+;+;+;+	2691	11193	9777	10286	14108.5	-0.145927	7.98693	0.370565	0.558982
CsaV3_3G032320.1	CsaV3_3G032320	Cytochrome P450	chr3;chr3;chr3	27885223;27886308;27888527	27886108;27886650;27889187	-;-;-	1890	21	36	25	66	0.208231	-0.22815	0.725833	0.84664
CsaV3_3G048670.1	CsaV3_3G048670	D-amino-acid transaminase, chloroplastic	chr3;chr3;chr3;chr3;chr3	39719218;39720033;39721334;39721669;39721960	39719704;39720712;39721512;39721715;39722464	-;-;-;-;-	1898	1814	1328	1938	2867	0.253488	5.43928	0.0764978	0.181317
CsaV3_3G047090.1	CsaV3_3G047090	Transcriptional adapter 1	chr3	38404033	38405289	+	1257	676	590	491	838	-0.318025	3.85951	0.0805671	0.18792
CsaV3_3G033890.1	CsaV3_3G033890	Alpha-amylase	chr3;chr3;chr3;chr3;chr3;chr3;chr3	28961385;28963471;28963986;28964968;28965779;28966023;28966678	28961907;28963878;28964346;28965672;28965939;28966065;28967197	-;-;-;-;-;-;-	2721	1120	674.5	982.5	1506.5	0.122863	4.5483	0.472662	0.653262
CsaV3_3G031240.1	CsaV3_3G031240	Unknown protein	chr3;chr3	26992711;26993074	26992954;26993131	-;-	302	131	106	44	116.5	-0.980625	1.18654	0.00596521	0.0235487
CsaV3_3G032860.1	CsaV3_3G032860	cinnamoyl coa reductase	chr3;chr3;chr3;chr3;chr3;chr3	28404767;28406551;28406847;28407134;28408214;28409031	28405085;28406707;28407042;28407316;28408368;28409537	-;-;-;-;-;-	1517	0	0	0	0
CsaV3_3G040020.1	CsaV3_3G040020	Zinc finger protein	chr3	32879250	32879909	+	660	2	0	0	0
CsaV3_3G032040.1	CsaV3_3G032040	Galactose-binding domain-like protein	chr3;chr3;chr3	27681567;27682588;27683736	27682087;27683085;27683823	-;-;-	1107	1807	1194	2105	3182	0.46283	5.48299	0.00230113	0.0105761
CsaV3_3G040990.1	CsaV3_3G040990	lamin-like protein	chr3;chr3	33546451;33548010	33547180;33548564	-;-	1285	2237	2012	1771	2094	-0.485191	5.53539	0.00172029	0.00824865
CsaV3_3G038390.1	CsaV3_3G038390	E3 ubiquitin-protein ligase BAH1-like	chr3;chr3;chr3;chr3;chr3;chr3;chr3	31576664;31578114;31579022;31579241;31579618;31579960;31580256	31577451;31578735;31579159;31579489;31579862;31580161;31580636	-;-;-;-;-;-;-	2625	1139	931	900	1217	-0.324856	4.56022	0.0292337	0.0857299
CsaV3_3G030640.1	CsaV3_3G030640	Ubiquitin-specific protease family C19-related protein	chr3;chr3;chr3;chr3;chr3	26436807;26438408;26439695;26440981;26447744	26437193;26439379;26439850;26441192;26448808	+;+;+;+;+	2792	3066	2443	3499	4538	0.195011	6.22374	0.210594	0.379165
CsaV3_3G042000.1	CsaV3_3G042000	protein NRT1/ PTR FAMILY 5.8-like	chr3;chr3;chr3;chr3	34180904;34181712;34185633;34186758	34181106;34181929;34186177;34187847	+;+;+;+	2056	52	26	47	71	0.254892	0.159054	0.54214	0.711786
CsaV3_3G041180.1	CsaV3_3G041180	glycine-rich protein	chr3;chr3	33642222;33642754	33642657;33643998	-;-	1681	65094	57093	29064	36128	-1.25851	10.1047	4.28211e-13	9.71074e-12
CsaV3_3G037500.1	CsaV3_3G037500	Peptidyl-prolyl cis-trans isomerase	chr3;chr3;chr3;chr3;chr3;chr3	30954353;30955999;30956227;30956552;30956714;30957014	30954398;30956083;30956360;30956613;30956809;30957085	-;-;-;-;-;-	495	1089	819	1523	1633	0.403047	4.80672	0.0168874	0.055349
CsaV3_3G049590.1	CsaV3_3G049590	Pectinesterase inhibitor	chr3;chr3	40411854;40413041	40411896;40413546	-;-	549	13	7	4	5	-1.46391	-2.27839	0.0678633	0.165491
CsaV3_3G041860.1	CsaV3_3G041860	Oligopeptide transporter	chr3;chr3;chr3;chr3;chr3;chr3	34103501;34103789;34104048;34104416;34104934;34105296	34103540;34104013;34104350;34104879;34105040;34105371	+;+;+;+;+;+	1215	4	2	1	2
CsaV3_3G044270.1	CsaV3_3G044270	tRNA (guanine(37)-N1)-methyltransferase	chr3;chr3;chr3;chr3;chr3;chr3;chr3;chr3;chr3	36128869;36129550;36129863;36134089;36134343;36134829;36135073;36135995;36136257	36129437;36129659;36129958;36134231;36134413;36134995;36135192;36136093;36137356	-;-;-;-;-;-;-;-;-	2475	1985	1565	1738	2668	-0.0577001	5.45973	0.68497	0.817596
CsaV3_3G030300.1	CsaV3_3G030300	Formin-like protein	chr3;chr3;chr3;chr3;chr3;chr3;chr3;chr3;chr3;chr3;chr3;chr3;chr3;chr3;chr3;chr3;chr3;chr3;chr3;chr3	26029083;26030015;26030167;26030594;26030815;26031886;26032246;26032413;26032542;26032706;26033665;26033862;26034118;26034605;26035551;26036426;26036744;26037409;26037556;26037978	26029216;26030081;26030235;26030710;26030886;26031980;26032327;26032463;26032622;26032747;26033763;26033933;26034244;26035429;26036278;26036647;26037318;26037447;26037664;26038086	-;-;-;-;-;-;-;-;-;-;-;-;-;-;-;-;-;-;-;-	3715	765	673	626	1228	-0.0386665	4.17565	0.835443	0.919335
CsaV3_3G037350.1	CsaV3_3G037350	replication protein A 14 kDa subunit B	chr3;chr3	30867913;30868839	30867977;30869319	-;-	546	126	77	104	96	-0.320066	1.21077	0.377704	0.5651
CsaV3_3G049130.1	CsaV3_3G049130	flocculation protein FLO11-like	chr3;chr3;chr3	40052542;40053586;40053851	40053509;40053687;40054396	-;-;-	1616	0	0	0	0
CsaV3_3G034790.1	CsaV3_3G034790	S-acyltransferase	chr3;chr3;chr3;chr3;chr3;chr3;chr3	29364700;29365618;29365793;29366063;29366254;29366445;29366971	29365188;29365710;29365894;29366140;29366352;29366540;29367569	+;+;+;+;+;+;+	1556	726	632	356	513	-1.01289	3.6887	2.71883e-08	3.45642e-07
CsaV3_3G047950.1	CsaV3_3G047950	AT-hook motif nuclear-localized protein	chr3	39112677	39114322	-	1646	926	827	423	323	-1.53156	3.90553	1.9796e-09	2.97106e-08
CsaV3_3G038090.1	CsaV3_3G038090	33 kDa ribonucleoprotein, chloroplastic	chr3;chr3;chr3;chr3	31367836;31368469;31369240;31369435	31368250;31368777;31369341;31370136	-;-;-;-	1528	1628	1118.5	1962.5	2912	0.472676	5.36413	0.00147154	0.00719127
CsaV3_3G032710.1	CsaV3_3G032710	Unknown protein	chr3;chr3	28220267;28221282	28220585;28221579	+;+	617	376	307	265	352	-0.502012	2.88698	0.0178509	0.0578399
CsaV3_3G041100.1	CsaV3_3G041100	Phosphatidylinositol-3,4,5-trisphosphate 3-phosphatase and dual-specificity protein phosphatase PTEN	chr3;chr3;chr3;chr3;chr3;chr3;chr3;chr3	33600225;33601315;33602022;33602572;33603397;33603695;33604050;33604685	33600778;33601416;33602255;33602760;33603510;33603871;33604372;33605083	-;-;-;-;-;-;-;-	2092	6	2	2	8	-0.0592038	-2.8036	1	1
CsaV3_3G045820.1	CsaV3_3G045820	F10A5.9	chr3	37477022	37477357	+	336	0	0	0	0
CsaV3_3G040690.1	CsaV3_3G040690	AP2-like ethylene-responsive transcription factor family	chr3;chr3;chr3;chr3;chr3;chr3;chr3;chr3;chr3	33363920;33365187;33365413;33365526;33365929;33366074;33367484;33367697;33368722	33364381;33365269;33365421;33365614;33366002;33366124;33367545;33368334;33369380	+;+;+;+;+;+;+;+;+	2127	218	192	228	351	0.121514	2.45563	0.620778	0.770834
CsaV3_3G048730.1	CsaV3_3G048730	Major facilitator superfamily protein	chr3;chr3;chr3	39751155;39753083;39754956	39752650;39753851;39755368	-;-;-	2678	1233	1003	655	895	-0.886786	4.4466	6.12928e-09	8.5392e-08
CsaV3_3G043560.1	CsaV3_3G043560	Gbf-interacting protein 1	chr3;chr3;chr3;chr3;chr3;chr3;chr3;chr3;chr3;chr3;chr3;chr3	35399563;35400067;35401162;35402437;35403088;35403376;35403867;35404527;35407277;35407707;35408665;35410263	35399879;35400216;35402118;35402886;35403189;35403640;35404203;35405113;35407406;35407833;35408708;35410754	-;-;-;-;-;-;-;-;-;-;-;-	3958	5743	4843	4522	6340	-0.326843	6.9149	0.0393679	0.108628
CsaV3_3G040820.1	CsaV3_3G040820	EF hand calcium-binding family protein	chr3	33455759	33456713	-	955	7373	6209	6931	8352	-0.174824	7.34378	0.296161	0.481093
CsaV3_3G040460.1	CsaV3_3G040460	S-adenosyl-L-methionine-dependent methyltransferases superfamily protein	chr3;chr3;chr3;chr3;chr3;chr3;chr3;chr3	33184385;33185583;33188243;33188667;33190008;33190874;33191405;33192630	33184921;33185776;33188381;33188913;33190388;33191163;33191819;33193031	-;-;-;-;-;-;-;-	2605	386	294	537	791	0.603498	3.44305	0.00134173	0.00665473
CsaV3_3G043980.1	CsaV3_3G043980	Serine/threonine-protein phosphatase 2A 55 kDa regulatory subunit B	chr3;chr3;chr3;chr3;chr3;chr3;chr3;chr3;chr3;chr3;chr3;chr3;chr3;chr3	35864921;35866282;35866487;35866688;35867701;35868548;35868792;35869695;35869948;35870614;35870777;35870972;35871145;35871353	35865504;35866385;35866585;35866807;35867889;35868639;35868910;35869818;35870071;35870682;35870868;35871049;35871215;35872542	+;+;+;+;+;+;+;+;+;+;+;+;+;+	3055	1434	1271	1431	2252	0.0640705	5.13815	0.671193	0.808411
CsaV3_3G045540.1	CsaV3_3G045540	GTPase obg	chr3;chr3;chr3;chr3;chr3;chr3;chr3;chr3;chr3;chr3;chr3	37200341;37200672;37201351;37201914;37202217;37202533;37202821;37203160;37203358;37204302;37204530	37200484;37201147;37201442;37201997;37202294;37202733;37202928;37203234;37203575;37204420;37204983	+;+;+;+;+;+;+;+;+;+;+	2049	899	611	819	1391	0.179664	4.33886	0.291364	0.476045
CsaV3_3G043720.1	CsaV3_3G043720	Protein phosphatase 2c	chr3;chr3;chr3;chr3;chr3	35595281;35596397;35597398;35597852;35598100	35595422;35597003;35597757;35597957;35599176	+;+;+;+;+	2292	6304	5521	4243	5429	-0.645729	6.94467	7.8119e-05	0.00053356
CsaV3_3G033240.1	CsaV3_3G033240	Aminotransferase like protein	chr3;chr3;chr3;chr3;chr3;chr3;chr3;chr3;chr3	28643863;28644248;28644554;28644818;28645042;28645293;28645598;28645821;28646010	28644171;28644478;28644724;28644961;28645221;28645518;28645711;28645907;28646128	+;+;+;+;+;+;+;+;+	1581	43	21	50	71	0.581027	0.0733892	0.156823	0.307532
CsaV3_3G046470.1	CsaV3_3G046470	chaperone protein DnaJ-like	chr3;chr3;chr3;chr3;chr3	37936372;37937863;37938050;37938250;37938451	37936450;37937959;37938113;37938347;37938511	-;-;-;-;-	399	932.5	474.5	1163	1912	0.782514	4.56803	0.000109668	0.000723837
CsaV3_3G031980.1	CsaV3_3G031980	Structural constituent of ribosome, putative	chr3;chr3;chr3;chr3;chr3	27632486;27633994;27634326;27634644;27635249	27633005;27634136;27634425;27634721;27635800	-;-;-;-;-	1393	3744	2643	4634	5560	0.34403	6.50876	0.0388117	0.107396
CsaV3_3G037620.1	CsaV3_3G037620	Unknown protein	chr3	31030677	31030952	-	276	26	42	5	10	-2.58021	-0.939773	1.94045e-05	0.000152683
CsaV3_3G037810.1	CsaV3_3G037810	Unknown protein	chr3	31180166	31180360	-	195	2	0	0	0
CsaV3_3G033970.1	CsaV3_3G033970	Leucine-rich repeat protein kinase family protein, putative	chr3;chr3;chr3	28990623;28990964;28991275	28990925;28991110;28991535	-;-;-	711	1	0	6	0
CsaV3_3G044450.1	CsaV3_3G044450	Kinase family protein	chr3;chr3	36282254;36287096	36286646;36287603	-;-	4901	1027	955	1110	1392	-0.0219481	4.65063	0.892403	0.952933
CsaV3_3G040790.1	CsaV3_3G040790	Cytokinin dehydrogenase	chr3;chr3;chr3;chr3;chr3	33438641;33441292;33441512;33441872;33442218	33439247;33441419;33441772;33442134;33443939	+;+;+;+;+	2981	464.5	390	477.5	492	-0.1461	3.3711	0.505595	0.681597
CsaV3_3G048620.1	CsaV3_3G048620	RING-type E3 ubiquitin transferase	chr3	39679441	39681037	+	1597	4	2	3	10	0.701885	-2.75248	0.578069	0.738915
CsaV3_3G037310.1	CsaV3_3G037310	Glutathione S-transferase-like protein	chr3;chr3;chr3;chr3;chr3;chr3;chr3;chr3;chr3;chr3;chr3;chr3;chr3;chr3	30837295;30837555;30838463;30838962;30839223;30840114;30840650;30841193;30841370;30841701;30841890;30843126;30843306;30844306	30837445;30837909;30838527;30839034;30839241;30840233;30840719;30841236;30841411;30841760;30841957;30843183;30843423;30846069	+;+;+;+;+;+;+;+;+;+;+;+;+;+	3007	9463	7228	8642	12663	-0.00929212	7.71328	0.954183	0.987927
CsaV3_3G043930.1	CsaV3_3G043930	Unknown protein	chr3;chr3;chr3;chr3	35827311;35827768;35828006;35828221	35827687;35827841;35828146;35828641	-;-;-;-	1013	10	0	2	8	-0.330517	-2.69837	0.874699	0.94146
CsaV3_3G045250.1	CsaV3_3G045250	Cysteine/Histidine-rich C1 domain family protein, putative	chr3	36961060	36963087	+	2028	0	6	0	4
CsaV3_3G042340.1	CsaV3_3G042340	F-box protein	chr3	34417182	34418420	-	1239	0	0	0	0
CsaV3_3G044960.1	CsaV3_3G044960	Cytochrome P450, putative	chr3;chr3;chr3;chr3	36743086;36744262;36745428;36745839	36743892;36744625;36745672;36746485	-;-;-;-	2063	234	149	345	730	1.09774	2.93011	1.87906e-05	0.000148388
CsaV3_3G048140.1	CsaV3_3G048140	Unknown protein	chr3;chr3	39311374;39311595	39311566;39311734	-;-	333	4	3	8	6	0.660802	-2.6381	0.495097	0.673048
CsaV3_3G035580.1	CsaV3_3G035580	low temperature-induced protein lt101.2-like	chr3;chr3	29798853;29800395	29798942;29800514	-;-	210	12	10	13	23	0.32957	-1.461	0.644433	0.789099
CsaV3_3G032030.1	CsaV3_3G032030	Ribosomal protein S21 family protein	chr3;chr3	27676880;27678653	27676889;27678954	-;-	312	828	616	1028	1171	0.276642	4.3343	0.100627	0.221849
CsaV3_3G044150.1	CsaV3_3G044150	Unknown protein	chr3;chr3	36009595;36009743	36009625;36009873	+;+	162	1	0	1	1
CsaV3_3G045970.1	CsaV3_3G045970	splicing factor, proline- and glutamine-rich-like	chr3	37577193	37578409	+	1217	183	133	113	242	-0.228821	1.89798	0.438624	0.621949
CsaV3_3G031890.1	CsaV3_3G031890	protein transport protein SEC31 homolog B	chr3;chr3;chr3;chr3;chr3;chr3;chr3;chr3;chr3;chr3;chr3;chr3;chr3;chr3;chr3;chr3;chr3;chr3;chr3;chr3;chr3;chr3	27564816;27565783;27566194;27566576;27567271;27567551;27568415;27568704;27569418;27569671;27570327;27570529;27570765;27571352;27571589;27572553;27572693;27572892;27573344;27575171;27575389;27576058	27565701;27566021;27566473;27566698;27567435;27567639;27568628;27568889;27569510;27570220;27570454;27570650;27570807;27571471;27571686;27572610;27572798;27572928;27573440;27575293;27575443;27576745	-;-;-;-;-;-;-;-;-;-;-;-;-;-;-;-;-;-;-;-;-;-	4500	6527	5207	4985	8173	-0.213402	7.11034	0.194312	0.358538
CsaV3_3G034470.1	CsaV3_3G034470	protein NRT1/ PTR FAMILY 5.6	chr3;chr3;chr3;chr3	29215798;29217771;29218097;29219090	29216143;29217988;29218641;29222047	+;+;+;+	4067	2802	2340.5	1551	2388.5	-0.758645	5.69637	1.4039e-07	1.62089e-06
CsaV3_3G034400.1	CsaV3_3G034400	Class I heat shock protein	chr3	29183236	29183754	+	519	226	71	196	178	0.0869005	1.90929	0.827204	0.913837
CsaV3_3G040940.1	CsaV3_3G040940	DNA-(apurinic or apyrimidinic site) lyase	chr3;chr3;chr3;chr3;chr3;chr3;chr3;chr3;chr3;chr3;chr3;chr3;chr3	33521152;33521497;33521755;33522021;33522313;33522691;33522985;33523948;33524963;33525229;33525842;33526114;33526767	33521351;33521543;33521932;33522112;33522392;33522834;33523298;33524058;33525100;33525276;33525922;33526273;33527336	+;+;+;+;+;+;+;+;+;+;+;+;+	2163	702	533	632	871	-0.0707412	3.93001	0.682194	0.815772
CsaV3_3G031450.1	CsaV3_3G031450	Oligopeptide transporter	chr3;chr3;chr3;chr3;chr3;chr3	27146562;27147276;27148109;27148294;27148600;27148898	27147099;27147439;27148206;27148428;27148789;27150264	+;+;+;+;+;+	2492	0	0	2	0
CsaV3_3G041280.1	CsaV3_3G041280	NAC domain	chr3;chr3;chr3	33675352;33676546;33676999	33675945;33676898;33677523	-;-;-	1472	137	102	191	196	0.373754	1.81164	0.192567	0.35609
CsaV3_3G038540.1	CsaV3_3G038540	histone-lysine N-methyltransferase ATXR4 isoform X1	chr3;chr3;chr3;chr3;chr3;chr3;chr3;chr3;chr3	31722055;31723477;31725219;31726234;31727058;31728038;31728200;31728496;31729062	31722213;31723947;31725605;31726289;31727184;31728107;31728376;31728961;31729496	+;+;+;+;+;+;+;+;+	2348	487.83	456	790	920.33	0.508176	3.87147	0.00705464	0.0270386
CsaV3_3G031650.1	CsaV3_3G031650	Boron transporter like	chr3;chr3;chr3;chr3;chr3;chr3;chr3;chr3;chr3;chr3;chr3;chr3	27379811;27380743;27381094;27381684;27381932;27382131;27382399;27382682;27382965;27383204;27383540;27383734	27380573;27381010;27381413;27381821;27382027;27382304;27382565;27382847;27383103;27383396;27383622;27384295	-;-;-;-;-;-;-;-;-;-;-;-	3069	185	118	313	483	1.03668	2.55442	1.83565e-05	0.000145252
CsaV3_3G034170.1	CsaV3_3G034170	DUF962 domain-containing protein	chr3	29108898	29109236	+	339	365	273	125	161	-1.50372	2.44008	7.36704e-10	1.15241e-08
CsaV3_3G043900.1	CsaV3_3G043900	Mini-ribonuclease 3	chr3;chr3;chr3;chr3;chr3;chr3;chr3	35797859;35798922;35799124;35799416;35803751;35804021;35804564	35798447;35799026;35799229;35799468;35803840;35804154;35804946	-;-;-;-;-;-;-	1460	1374	1185	1550	1912	0.0857217	5.06758	0.56897	0.732825
CsaV3_3G037220.1	CsaV3_3G037220	Abscisic acid insensitive	chr3;chr3	30797075;30798669	30798569;30799897	+;+	2724	88	108	211	202	0.729571	1.77272	0.0264056	0.079116
CsaV3_3G048000.1	CsaV3_3G048000	Telomeric repeat-binding factor like	chr3;chr3;chr3;chr3;chr3;chr3;chr3;chr3;chr3;chr3	39144348;39148017;39148222;39149013;39150095;39150660;39151151;39152023;39152377;39152770	39145889;39148101;39148348;39149827;39150236;39151028;39151237;39152215;39152614;39153031	-;-;-;-;-;-;-;-;-;-	3860	696.5	558.5	566	854	-0.189924	3.89967	0.267643	0.448809
CsaV3_3G043420.1	CsaV3_3G043420	Protein kinase family protein	chr3;chr3;chr3;chr3;chr3;chr3;chr3	35232968;35233903;35234529;35234742;35235004;35235803;35236089	35233439;35234025;35234633;35234908;35235208;35235996;35236439	-;-;-;-;-;-;-	1617	50	23.5	77	119.5	1.07317	0.577023	0.00518879	0.0210122
CsaV3_3G036180.1	CsaV3_3G036180	alpha carbonic anhydrase 7-like	chr3;chr3;chr3;chr3;chr3;chr3	30147870;30148847;30149217;30149665;30149928;30150145	30148263;30148956;30149322;30149829;30149981;30150329	+;+;+;+;+;+	1014	2	0	0	0
CsaV3_3G042930.1	CsaV3_3G042930	E3 ubiquitin-protein ligase RGLG2	chr3;chr3;chr3;chr3;chr3;chr3;chr3;chr3;chr3;chr3;chr3;chr3;chr3;chr3;chr3;chr3;chr3;chr3;chr3;chr3;chr3	34837370;34837897;34838213;34838418;34839093;34839255;34839475;34839703;34840308;34842061;34842307;34842576;34842749;34843023;34843226;34843714;34844666;34845083;34845229;34845446;34846031	34837636;34838122;34838326;34838515;34839172;34839360;34839602;34839916;34840364;34842170;34842469;34842641;34842846;34843140;34843435;34843790;34844759;34845148;34845306;34845547;34846123	+;+;+;+;+;+;+;+;+;+;+;+;+;+;+;+;+;+;+;+;+	2565	10959	9221	3953	6116	-1.37888	7.46856	9.61573e-17	3.06703e-15
CsaV3_3G031150.1	CsaV3_3G031150	Unknown protein	chr3;chr3	26942860;26943104	26943064;26943138	+;+	240	16.5	6	14.5	13	-0.0055128	-1.63689	1	1
CsaV3_3G045990.1	CsaV3_3G045990	Vacuolar protein sorting-associated protein 35	chr3;chr3;chr3;chr3;chr3;chr3;chr3;chr3;chr3;chr3;chr3;chr3;chr3;chr3;chr3;chr3;chr3;chr3;chr3;chr3;chr3;chr3	37589202;37589731;37589934;37590235;37593846;37594140;37594276;37594508;37595008;37595154;37595576;37596451;37596770;37597131;37597893;37598275;37598710;37599153;37599434;37599641;37599845;37600792	37589624;37589827;37590057;37590420;37593933;37594196;37594365;37594630;37595082;37595213;37595692;37596690;37596835;37597220;37597982;37598394;37598778;37599233;37599541;37599744;37599958;37601568	+;+;+;+;+;+;+;+;+;+;+;+;+;+;+;+;+;+;+;+;+;+	3299	1350	1124	1289	1922	0.00621247	4.97535	0.970724	0.996948
CsaV3_3G030500.1	CsaV3_3G030500	Retrotransposon protein	chr3	26302364	26302848	+	485	0	0	0	8
CsaV3_3G044580.1	CsaV3_3G044580	B3 domain-containing protein Os01g0723500-like	chr3;chr3;chr3;chr3;chr3;chr3;chr3	36478446;36478987;36479628;36479980;36480723;36481037;36481457	36478538;36479392;36479830;36480508;36480889;36481370;36481706	+;+;+;+;+;+;+	1982	1148	1076	945	1145	-0.444575	4.62219	0.00598171	0.0235996
CsaV3_3G031100.1	CsaV3_3G031100	Muscle M-line assembly protein unc-89, putative isoform 2	chr3;chr3;chr3;chr3;chr3;chr3;chr3	26872082;26872521;26873139;26873685;26873845;26874565;26875310	26872419;26872940;26873191;26873722;26874163;26874878;26876303	+;+;+;+;+;+;+	2476	1732	1473	2084	2481	0.165502	5.43257	0.273521	0.455311
CsaV3_3G033620.1	CsaV3_3G033620	Transcription factor	chr3	28830064	28830857	+	794	541	420	247	432	-0.881711	3.2268	1.79416e-05	0.000142256
CsaV3_3G040670.1	CsaV3_3G040670	RRP12-like protein	chr3;chr3;chr3;chr3;chr3;chr3;chr3;chr3;chr3;chr3;chr3;chr3;chr3;chr3;chr3;chr3;chr3;chr3	33336024;33336913;33340552;33341367;33342022;33342389;33342804;33343789;33345004;33345620;33346379;33347592;33348286;33349065;33349307;33349611;33350065;33350223	33336734;33337450;33340809;33341455;33342232;33342570;33342974;33343961;33345097;33345676;33346513;33347660;33348396;33349226;33349435;33349712;33350138;33351251	+;+;+;+;+;+;+;+;+;+;+;+;+;+;+;+;+;+	4295	1154	917	958	1509	-0.120153	4.65332	0.421076	0.605915
CsaV3_3G039030.1	CsaV3_3G039030	Multiple C2 and transmembrane domain-containing protein 1	chr3	32068189	32070513	+	2325	313	186	364	620	0.617953	2.99227	0.00769155	0.0290988
CsaV3_3G049550.1	CsaV3_3G049550	expansin-like B1	chr3;chr3;chr3;chr3;chr3	40386206;40387165;40387508;40387812;40388780	40386829;40387297;40387686;40387918;40389290	-;-;-;-;-	1554	691	874	520	707	-0.742482	4.01833	0.000700591	0.00377757
CsaV3_3G047030.1	CsaV3_3G047030	rust resistance kinase Lr10-like	chr3;chr3;chr3	38365411;38365809;38366078	38365721;38365858;38367635	+;+;+	1919	38	38	87	88	0.863008	0.511239	0.0266243	0.0795647
CsaV3_3G046390.1	CsaV3_3G046390	AP180 N-terminal domain containing protein	chr3	37871984	37873945	+	1962	4799	4108	3742	5603	-0.303966	6.6772	0.0560433	0.142965
CsaV3_3G036130.1	CsaV3_3G036130	Transcription factor Sox-21-A like	chr3;chr3;chr3;chr3	30127871;30128108;30129626;30130249	30128011;30128218;30129694;30130668	+;+;+;+	741	642	517	992	1002	0.461316	4.12817	0.0168597	0.0552951
CsaV3_3G037000.1	CsaV3_3G037000	Drug resistance transporter-like ABC domain protein	chr3;chr3;chr3;chr3;chr3;chr3;chr3;chr3;chr3;chr3;chr3;chr3;chr3	30627501;30627941;30628168;30628478;30628706;30628905;30629520;30629943;30630178;30633056;30633388;30634396;30634603	30627511;30628077;30628395;30628611;30628789;30629195;30629852;30630079;30630267;30633078;30633476;30634516;30634883	-;-;-;-;-;-;-;-;-;-;-;-;-	1959	1512	1120	841	1514.5	-0.542585	4.80519	0.0008625	0.00453465
CsaV3_3G049350.1	CsaV3_3G049350	transcription initiation factor TFIID subunit 4b	chr3;chr3;chr3;chr3;chr3;chr3;chr3;chr3;chr3;chr3;chr3;chr3;chr3;chr3;chr3;chr3	40206621;40207081;40207706;40208033;40208702;40208944;40209075;40209264;40209484;40209686;40210903;40212065;40212550;40214744;40214938;40215422	40206642;40207271;40207943;40208098;40208842;40209000;40209130;40209399;40209571;40209795;40211763;40212160;40213067;40214852;40215017;40215681	-;-;-;-;-;-;-;-;-;-;-;-;-;-;-;-	3029	1318	1134	1257	2111	0.071518	4.99809	0.647549	0.791274
CsaV3_3G043770.1	CsaV3_3G043770	Glyoxylate/succinic semialdehyde reductase	chr3;chr3;chr3;chr3;chr3;chr3;chr3;chr3;chr3;chr3;chr3;chr3	35633878;35635885;35636312;35637146;35637314;35640744;35640923;35641214;35641356;35641526;35641820;35642016	35634359;35635954;35636377;35637221;35637369;35640828;35640983;35641266;35641426;35641598;35641924;35642641	+;+;+;+;+;+;+;+;+;+;+;+	1824	875	487	1155	2560	1.06126	4.71044	2.43544e-06	2.31125e-05
CsaV3_3G036410.1	CsaV3_3G036410	S-RNase	chr3;chr3	30266571;30266899	30266807;30267312	+;+	651	0	0	0	0
CsaV3_3G040060.1	CsaV3_3G040060	Werner Syndrome-like exonuclease	chr3	32893553	32894731	-	1179	280	350	263	345	-0.43633	2.82874	0.089177	0.202676
CsaV3_3G050010.1	CsaV3_3G050010	Proteinase inhibitor	chr3;chr3	40790999;40791326	40791131;40791798	+;+	606	4037	4498	4084	3775	-0.454008	6.57175	0.0428546	0.116415
CsaV3_3G043260.1	CsaV3_3G043260	Chaperone protein dnaj	chr3;chr3;chr3	35110892;35112329;35112980	35111359;35112397;35114060	+;+;+	1618	1073	626	1062	1713	0.354967	4.59327	0.0450307	0.12092
CsaV3_3G035310.1	CsaV3_3G035310	Unknown protein	chr3	29657549	29657887	+	339	2	8	0	3.5	-1.90728	-3.06336	0.110973	0.238427
CsaV3_3G049070.1	CsaV3_3G049070	Tetraspanin-2	chr3;chr3	40013327;40014488	40014176;40014991	+;+	1354	0	2	0	6
CsaV3_3G038970.1	CsaV3_3G038970	G patch domain-containing protein 11	chr3;chr3;chr3;chr3	32038192;32039087;32040616;32041281	32038998;32039152;32041149;32042338	-;-;-;-	2465	253	223	247	355	-0.0303192	2.59118	0.904683	0.959872
CsaV3_3G041550.1	CsaV3_3G041550	cullin 3	chr3;chr3;chr3	33923917;33924532;33931953	33924420;33926973;33932518	-;-;-	3512	4735	3825	3220	4541	-0.502575	6.52958	0.00125914	0.0063121
CsaV3_3G039430.1	CsaV3_3G039430	Pleiotropic drug resistance ABC transporter	chr3;chr3;chr3;chr3;chr3;chr3;chr3;chr3;chr3;chr3;chr3;chr3;chr3;chr3;chr3;chr3;chr3;chr3;chr3;chr3;chr3;chr3;chr3;chr3	32427231;32429220;32429631;32430488;32430939;32431162;32432172;32432364;32432638;32432988;32434062;32434547;32435376;32435678;32435905;32436117;32436408;32436849;32437567;32437732;32438073;32438438;32438945;32439511	32427419;32429518;32429754;32430573;32431023;32431321;32432248;32432417;32432728;32433622;32434375;32434704;32435479;32435831;32436027;32436190;32436740;32437139;32437650;32437865;32438300;32438609;32439199;32440019	+;+;+;+;+;+;+;+;+;+;+;+;+;+;+;+;+;+;+;+;+;+;+;+	4733	4207	3634	2805	4712	-0.448671	6.43095	0.00629319	0.0246009
CsaV3_3G030930.1	CsaV3_3G030930	GDSL esterase/lipase 2-like	chr3;chr3;chr3;chr3;chr3	26740136;26741093;26741577;26743136;26743407	26740607;26741348;26741810;26743257;26743785	-;-;-;-;-	1463	2	12	6	8	-0.426484	-2.31741	0.630839	0.778566
CsaV3_3G048120.1	CsaV3_3G048120	Rhamnogalacturonate lyase family protein	chr3;chr3;chr3;chr3;chr3;chr3;chr3;chr3;chr3;chr3;chr3;chr3;chr3;chr3;chr3	39289600;39290712;39291003;39291684;39291933;39293304;39293972;39294171;39294468;39294763;39295245;39295445;39295836;39296145;39296411	39290073;39290835;39291119;39291840;39292074;39293394;39294078;39294326;39294638;39294904;39295364;39295564;39295886;39296266;39296784	-;-;-;-;-;-;-;-;-;-;-;-;-;-;-	2468	720	513	509	883	-0.200107	3.86056	0.279388	0.462292
CsaV3_3G040130.1	CsaV3_3G040130	Transcription factor like	chr3;chr3;chr3;chr3;chr3;chr3;chr3;chr3;chr3;chr3;chr3	32935303;32936245;32938789;32939921;32940086;32940398;32940565;32941137;32941443;32942137;32943015	32935896;32936493;32939060;32939972;32940163;32940457;32940642;32941331;32941516;32942237;32944797	-;-;-;-;-;-;-;-;-;-;-	3536	5733	5333	5530	8212	-0.0665832	7.10823	0.687949	0.819846
CsaV3_3G030780.1	CsaV3_3G030780	Early auxin response protein	chr3;chr3;chr3;chr3	26560125;26560338;26560552;26562027	26560200;26560419;26561039;26562366	+;+;+;+	986	6	4	0	0	-5.53912	-3.31866	0.00389045	0.0165363
CsaV3_3G038560.1	CsaV3_3G038560	60S ribosomal protein L21	chr3;chr3	31774568;31775035	31774804;31775545	+;+	748	8021.64	7025.92	9410.27	9606.08	0.0102186	7.58471	0.956607	0.989392
CsaV3_3G037290.1	CsaV3_3G037290	Iron-sulfur cluster biosynthesis family protein	chr3;chr3;chr3;chr3;chr3;chr3;chr3;chr3;chr3;chr3;chr3;chr3;chr3;chr3	30824799;30826752;30827949;30828191;30828334;30828501;30829359;30829598;30830256;30830413;30830582;30830776;30830969;30831283	30825369;30826920;30828092;30828254;30828420;30828643;30829424;30829681;30830321;30830485;30830662;30830876;30831076;30832017	-;-;-;-;-;-;-;-;-;-;-;-;-;-	2492	2550	1946	2851	4619	0.358965	6.01719	0.0169284	0.0554555
CsaV3_3G039800.1	CsaV3_3G039800	alpha-L-arabinofuranosidase 1	chr3;chr3;chr3;chr3;chr3;chr3;chr3;chr3;chr3;chr3;chr3;chr3;chr3;chr3;chr3;chr3;chr3;chr3	32690356;32691457;32692689;32693075;32693437;32693633;32694264;32695968;32696559;32696692;32697586;32698133;32698412;32698584;32699371;32699514;32699882;32700289	32690998;32691641;32692743;32693286;32693558;32693780;32694333;32696113;32696604;32696744;32697730;32698251;32698483;32698687;32699427;32699712;32700028;32700947	+;+;+;+;+;+;+;+;+;+;+;+;+;+;+;+;+;+	3182	2570	1832	3005	5042	0.497881	6.06112	0.00149162	0.00727491
CsaV3_3G032300.1	CsaV3_3G032300	Cytochrome P450 family protein	chr3;chr3	27875538;27875839	27875746;27875845	-;-	216	0	0	0	7
CsaV3_3G044780.1	CsaV3_3G044780	inactive protein kinase SELMODRAFT_444075-like	chr3;chr3;chr3;chr3;chr3;chr3;chr3;chr3	36622788;36623142;36623972;36624569;36625766;36626057;36626351;36626749	36623031;36623275;36624066;36625608;36625923;36626133;36626675;36626898	+;+;+;+;+;+;+;+	2223	928	793	406	858	-0.85553	4.08343	2.54837e-05	0.000195728
CsaV3_3G043320.1	CsaV3_3G043320	glucan endo-1,3-beta-glucosidase 8-like	chr3;chr3	35144820;35148632	35147596;35150148	-;-	4294	7432	6037.5	1375.5	2002.5	-2.36084	6.66912	2.11482e-46	3.60733e-44
CsaV3_3G039840.1	CsaV3_3G039840	protein ROOT PRIMORDIUM DEFECTIVE 1	chr3	32720960	32722219	+	1260	109	87	71	167	-0.130887	1.27343	0.697496	0.827006
CsaV3_3G042670.1	CsaV3_3G042670	SWI/SNF complex subunit SWI3C like	chr3;chr3;chr3;chr3;chr3;chr3	34630746;34632028;34632173;34632566;34633946;34634163	34631252;34632075;34632393;34632655;34634068;34634365	-;-;-;-;-;-	1192	153	134	143	213	-0.061112	1.85187	0.821654	0.910163
CsaV3_3G030960.1	CsaV3_3G030960	Unknown protein	chr3	26755919	26756083	-	165	0	0	0	0
CsaV3_3G049470.1	CsaV3_3G049470	Peroxidase	chr3;chr3;chr3;chr3	40327967;40328872;40329502;40329631	40328423;40329037;40329543;40329916	-;-;-;-	951	1	3	2.5	0
CsaV3_3G049610.1	CsaV3_3G049610	Ephrin type-B receptor	chr3;chr3;chr3;chr3;chr3;chr3;chr3;chr3;chr3;chr3;chr3;chr3;chr3;chr3;chr3;chr3;chr3;chr3;chr3;chr3;chr3;chr3;chr3	40421340;40422430;40424535;40425176;40431213;40433594;40434105;40434817;40435020;40436656;40436892;40437703;40439272;40440523;40440733;40444817;40445494;40446567;40446836;40448452;40448737;40449098;40449646	40421626;40423395;40424650;40425384;40431332;40433722;40434230;40434872;40435119;40436731;40437101;40438027;40439365;40440631;40440998;40444941;40445728;40446755;40447125;40448647;40448976;40449183;40449919	+;+;+;+;+;+;+;+;+;+;+;+;+;+;+;+;+;+;+;+;+;+;+	4824	900	768	828	1394	0.0282549	4.42034	0.869906	0.939053
CsaV3_3G048240.1	CsaV3_3G048240	phosphoglycerate mutase-like protein 1	chr3;chr3;chr3;chr3;chr3;chr3;chr3;chr3;chr3;chr3	39376916;39377511;39377937;39378618;39378830;39379613;39380211;39380364;39380591;39381006	39377419;39377555;39378056;39378697;39378904;39379775;39380290;39380471;39380652;39381289	-;-;-;-;-;-;-;-;-;-	1521	18	21	14	21	-0.535922	-1.12833	0.328336	0.516035
CsaV3_3G043090.1	CsaV3_3G043090	Zinc finger CCCH domain-containing protein	chr3;chr3;chr3;chr3;chr3;chr3;chr3;chr3;chr3	34978518;34979445;34981381;34981673;34982909;34983139;34983355;34983882;34984105	34979310;34979540;34981470;34981774;34983055;34983258;34983414;34983979;34984878	+;+;+;+;+;+;+;+;+	2280	2874	2463	2452	3314	-0.249204	5.96347	0.0869746	0.198869
CsaV3_3G043290.1	CsaV3_3G043290	Short-chain dehydrogenase/reductase	chr3;chr3;chr3;chr3;chr3	35136260;35137171;35137950;35138387;35139071	35136670;35137611;35138120;35138850;35139479	+;+;+;+;+	1896	1207	736	1414	2195	0.541687	4.89754	0.0011248	0.00573391
CsaV3_3G045060.1	CsaV3_3G045060	muscle M-line assembly protein unc-89-like	chr3;chr3;chr3;chr3;chr3	36839421;36840785;36841004;36843456;36844158	36840576;36840890;36843358;36843517;36844741	-;-;-;-;-	4263	78	86	76	172	0.166513	1.1939	0.663534	0.802557
CsaV3_3G040570.1	CsaV3_3G040570	Calcium-transporting ATPase 9, plasma membrane-type-like protein	chr3;chr3;chr3	33252701;33253578;33253736	33253484;33253630;33253947	-;-;-	1049	1422	1348	794	1049	-0.953878	4.74415	1.24684e-09	1.90779e-08
CsaV3_3G039340.1	CsaV3_3G039340	Alpha/beta hydrolase-1	chr3;chr3;chr3;chr3	32339665;32341043;32341779;32342818	32340437;32341236;32342116;32343681	-;-;-;-	2169	515	339	397	556	-0.187512	3.33316	0.352921	0.541064
CsaV3_3G045870.1	CsaV3_3G045870	ER lumen protein retaining receptor family protein	chr3;chr3;chr3;chr3;chr3;chr3	37497527;37498493;37498715;37498975;37500180;37500781	37498406;37498617;37498795;37499115;37500379;37501223	-;-;-;-;-;-	1870	2423	1684	2061	2601.2	-0.153182	5.61404	0.311305	0.497446
CsaV3_3G044350.1	CsaV3_3G044350	double-strand break repair protein MRE11	chr3;chr3;chr3;chr3;chr3;chr3;chr3;chr3;chr3;chr3;chr3;chr3;chr3;chr3;chr3;chr3;chr3;chr3;chr3;chr3;chr3	36190854;36191424;36192017;36192467;36192963;36193155;36193294;36193544;36193746;36193943;36194083;36194567;36194885;36195034;36195311;36195785;36196468;36196627;36197152;36197459;36198698	36190870;36191559;36192174;36192557;36193082;36193223;36193385;36193646;36193853;36194005;36194154;36194644;36194947;36195094;36195393;36195898;36196509;36196868;36197257;36197656;36198730	+;+;+;+;+;+;+;+;+;+;+;+;+;+;+;+;+;+;+;+;+	2049	265	202	285	412	0.217748	2.68361	0.32883	0.516498
CsaV3_3G049840.1	CsaV3_3G049840	BAX inhibitor-1	chr3;chr3;chr3;chr3;chr3;chr3	40689255;40689401;40689650;40689953;40690148;40690745	40689311;40689556;40689836;40690044;40690291;40690861	-;-;-;-;-;-	753	3812	2819	3597	4614	-0.0341918	6.3671	0.830812	0.916088
CsaV3_3G047650.1	CsaV3_3G047650	Thylakoid lumenal 29 kDa protein, chloroplastic	chr3;chr3;chr3;chr3;chr3;chr3;chr3;chr3;chr3;chr3;chr3	38869082;38869716;38870027;38870734;38871107;38871513;38871667;38872075;38872290;38872583;38872769	38869585;38869850;38870164;38870840;38871237;38871553;38871732;38872109;38872374;38872681;38873054	-;-;-;-;-;-;-;-;-;-;-	1627	2120	961	2803	6630	1.23619	5.98935	3.77975e-06	3.46465e-05
CsaV3_3G041660.1	CsaV3_3G041660	AP2-like ethylene-responsive transcription factor	chr3	33996660	33997301	-	642	22	12	14	16	-0.505365	-1.31988	0.402216	0.589368
CsaV3_3G033660.1	CsaV3_3G033660	protein AIG1-like	chr3;chr3	28846430;28847475	28846696;28848464	+;+	1257	84	60	37	97	-0.513006	0.658065	0.186435	0.347601
CsaV3_3G049850.1	CsaV3_3G049850	bax inhibitor 1-like	chr3;chr3;chr3;chr3;chr3;chr3	40693620;40693821;40694085;40694797;40695022;40695411	40693673;40693976;40694271;40694888;40695165;40695659	-;-;-;-;-;-	882	379	284	245	371	-0.469279	2.85199	0.0278251	0.0824035
CsaV3_3G046960.1	CsaV3_3G046960	fasciclin-like arabinogalactan protein 14	chr3	38320956	38322667	+	1712	4	4	2	4
CsaV3_3G041520.1	CsaV3_3G041520	Ribosomal protein	chr3;chr3;chr3;chr3;chr3;chr3	33906970;33907395;33907568;33909952;33910453;33911198	33906985;33907476;33908634;33910371;33910703;33911535	+;+;+;+;+;+	2174	5786	4882	2946	3321	-1.10468	6.63083	1.59638e-10	2.72064e-09
CsaV3_3G046510.1	CsaV3_3G046510	Cellulose synthase	chr3;chr3;chr3;chr3;chr3;chr3;chr3;chr3;chr3;chr3;chr3;chr3;chr3;chr3	37966161;37967023;37967509;37967963;37968339;37968776;37968993;37969499;37969956;37970403;37970678;37970941;37971207;37972032	37966745;37967373;37967705;37968221;37968551;37968901;37969130;37969844;37970222;37970589;37970798;37971119;37971402;37972112	-;-;-;-;-;-;-;-;-;-;-;-;-;-	3246	10497	7615	5034	8342	-0.809536	7.48261	1.83313e-06	1.76788e-05
CsaV3_3G047740.1	CsaV3_3G047740	Unknown protein	chr3	38955012	38955917	-	906	3117	2569	2142	2157	-0.725249	5.85311	3.53589e-05	0.000263326
CsaV3_3G034110.1	CsaV3_3G034110	HXXXD-type acyl-transferase family protein	chr3;chr3	29069639;29071199	29071069;29072075	-;-	2308	7907	9564	911	1299	-3.37811	6.95241	2.39647e-53	5.10969e-51
CsaV3_3G034370.1	CsaV3_3G034370	SnoaL-like domain protein	chr3;chr3;chr3	29173077;29173409;29173726	29173250;29173595;29174497	+;+;+	1133	656	520	588	775	-0.139282	3.82959	0.427734	0.612236
CsaV3_3G029970.1	CsaV3_3G029970	Unknown protein	chr3	25715984	25716148	-	165	0	0	0	0
CsaV3_3G037670.1	CsaV3_3G037670	40S ribosomal protein S17	chr3;chr3	31055026;31055686	31055438;31055755	+;+	483	458.5	365	262.5	277	-0.938941	2.98668	3.46381e-05	0.000258448
CsaV3_3G038600.1	CsaV3_3G038600	Unknown protein	chr3;chr3;chr3	31808682;31808809;31808989	31808712;31808885;31809135	+;+;+	255	0	0	0	0
CsaV3_3G040550.1	CsaV3_3G040550	Unknown protein	chr3	33230037	33231051	-	1015	183567	171604	94368	116956	-1.10611	11.696	4.71357e-10	7.59125e-09
CsaV3_3G039170.1	CsaV3_3G039170	1-acyl-sn-glycerol-3-phosphate acyltransferase	chr3;chr3;chr3;chr3;chr3;chr3;chr3;chr3;chr3;chr3;chr3	32206496;32207513;32208138;32208312;32208699;32208954;32209159;32210368;32211198;32211556;32212222	32206876;32207635;32208177;32208385;32208758;32209031;32209317;32210493;32211290;32211706;32212688	+;+;+;+;+;+;+;+;+;+;+	1752	1981	1438	1754	2517	-0.0340298	5.41087	0.81536	0.905223
CsaV3_3G033180.1	CsaV3_3G033180	Protein DETOXIFICATION	chr3;chr3	28602076;28604124	28603690;28604406	-;-	1898	0	0	2	0
CsaV3_3G048090.1	CsaV3_3G048090	UDP-glycosyltransferase 91C1	chr3	39269594	39271003	-	1410	945.5	809	617	741.5	-0.716517	4.1636	2.76158e-05	0.000210618
CsaV3_3G047020.1	CsaV3_3G047020	rust resistance kinase Lr10-like	chr3;chr3;chr3;chr3	38359516;38360562;38361913;38362066	38359604;38360661;38361974;38363670	+;+;+;+	1856	1116	755	1079	1701	0.210283	4.6634	0.180606	0.340225
CsaV3_3G036780.1	CsaV3_3G036780	protein ROS1	chr3;chr3;chr3;chr3;chr3;chr3;chr3;chr3;chr3;chr3;chr3;chr3;chr3;chr3;chr3;chr3;chr3;chr3;chr3;chr3	30464037;30466030;30467100;30468885;30470229;30470415;30471863;30472072;30472239;30472710;30472901;30473019;30473373;30474034;30474177;30474377;30474617;30474762;30474943;30475301	30465617;30466662;30468788;30469277;30470319;30471774;30471942;30472156;30472330;30472778;30472937;30473101;30473846;30474070;30474240;30474516;30474682;30474876;30474981;30476061	+;+;+;+;+;+;+;+;+;+;+;+;+;+;+;+;+;+;+;+	7889	8150	6958.5	5884	12436	-0.136454	7.51667	0.493892	0.67204
CsaV3_3G049510.1	CsaV3_3G049510	Unknown protein	chr3;chr3	40368501;40368717	40368626;40368791	+;+	201	0	0	0	0
CsaV3_3G040590.1	CsaV3_3G040590	Amine oxidase, putative	chr3	33272400	33274573	-	2174	1829	1362	1732	2387	0.0160657	5.3385	0.911347	0.964083
CsaV3_3G040260.1	CsaV3_3G040260	centromere-associated protein E	chr3;chr3;chr3;chr3;chr3;chr3;chr3;chr3;chr3;chr3;chr3;chr3;chr3;chr3;chr3;chr3;chr3;chr3;chr3;chr3;chr3;chr3;chr3;chr3;chr3;chr3;chr3;chr3;chr3;chr3;chr3;chr3	33048956;33049311;33049486;33049916;33050124;33050486;33050636;33052180;33052419;33053003;33053239;33053402;33053539;33054090;33054634;33054955;33055124;33055405;33056004;33056239;33056488;33056670;33056940;33057214;33057687;33057981;33058344;33060152;33060779;33061801;33062015;33062247	33049206;33049400;33049604;33050029;33050205;33050553;33050710;33052325;33052521;33053083;33053307;33053461;33053706;33054146;33054879;33055017;33055279;33055509;33056075;33056388;33056601;33056756;33057140;33057402;33057890;33058070;33058484;33060249;33060857;33061920;33062086;33062894	+;+;+;+;+;+;+;+;+;+;+;+;+;+;+;+;+;+;+;+;+;+;+;+;+;+;+;+;+;+;+;+	4318	90	87	103	158	0.179531	1.29604	0.57263	0.735125
CsaV3_3G045010.1	CsaV3_3G045010	DNA ligase-like protein	chr3;chr3;chr3;chr3;chr3;chr3;chr3;chr3;chr3;chr3;chr3	36801570;36802308;36802563;36802696;36802912;36803686;36804019;36804417;36804718;36804919;36805071	36802127;36802454;36802612;36802810;36803476;36803915;36804069;36804648;36804817;36804973;36805853	-;-;-;-;-;-;-;-;-;-;-	2886	808	761	173	286	-2.16095	3.60835	3.87504e-26	2.32455e-24
CsaV3_3G041700.1	CsaV3_3G041700	Pectate lyase	chr3;chr3;chr3;chr3	34017655;34018494;34018824;34019576	34018403;34018736;34019484;34020037	-;-;-;-	2115	0	0	0	0
CsaV3_3G030000.1	CsaV3_3G030000	polygalacturonase-like	chr3;chr3;chr3;chr3	25752784;25753143;25753454;25753846	25753050;25753371;25753743;25754395	-;-;-;-	1336	0	0	0	0
CsaV3_3G047380.1	CsaV3_3G047380	Beta-adaptin-like protein	chr3;chr3;chr3;chr3;chr3;chr3;chr3;chr3;chr3;chr3;chr3	38686969;38687943;38688935;38690444;38691059;38691510;38691814;38692340;38692542;38693006;38693893	38687320;38688459;38689059;38690642;38691287;38691676;38692023;38692450;38692718;38693473;38694871	+;+;+;+;+;+;+;+;+;+;+	3534	2557	2059	2038	3071	-0.222462	5.76141	0.120961	0.253664
CsaV3_3G034600.1	CsaV3_3G034600	transcription factor bHLH155-like	chr3;chr3;chr3;chr3;chr3;chr3;chr3;chr3;chr3;chr3	29292016;29292816;29293382;29293556;29294026;29294277;29295483;29295686;29295925;29296136	29292725;29293019;29293475;29293597;29294085;29295392;29295584;29295838;29296050;29296383	+;+;+;+;+;+;+;+;+;+	2855	945.5	780.5	608	972	-0.504195	4.22129	0.00194399	0.00915567
CsaV3_3G049370.1	CsaV3_3G049370	Protein sufD, putative	chr3;chr3;chr3	40230665;40233506;40234058	40231845;40233765;40234799	+;+;+	2183	1940	1315	2091	3021	0.300591	5.51009	0.0423794	0.11546
CsaV3_3G044830.1	CsaV3_3G044830	50S ribosomal protein L13 chloroplastic	chr3;chr3;chr3;chr3;chr3;chr3;chr3	36653756;36654770;36655825;36656103;36656437;36656952;36657198	36654303;36654997;36655980;36656279;36656654;36657075;36657803	-;-;-;-;-;-;-	2057	1080	791	1205	1485	0.185665	4.65659	0.227539	0.400521
CsaV3_3G032110.1	CsaV3_3G032110	Unknown protein	chr3	27722454	27722603	+	150	2	1	1.5	2.5
CsaV3_3G042390.1	CsaV3_3G042390	Unknown protein	chr3;chr3	34438111;34438717	34438311;34438740	-;-	225	10	11	20	19	0.546529	-1.40794	0.385575	0.573177
CsaV3_3G048370.1	CsaV3_3G048370	DUF1005 family protein	chr3;chr3;chr3;chr3	39514005;39514178;39514329;39515324	39514034;39514234;39514969;39516228	+;+;+;+	1633	3364	3318	1435	1470	-1.54056	5.84341	1.19219e-16	3.79029e-15
CsaV3_3G041580.1	CsaV3_3G041580	Unknown protein	chr3	33947193	33947397	+	205	59	45.5	53	99.5	0.159778	0.535056	0.695697	0.825627
CsaV3_3G034520.1	CsaV3_3G034520	S-receptor-like serine/threonine-protein kinase	chr3	29245866	29248241	-	2376	853	615	1841	2787	1.295	4.99935	5.75919e-18	1.99598e-16
CsaV3_3G039110.1	CsaV3_3G039110	Glycoside hydrolase, family 28	chr3;chr3;chr3	32131584;32133349;32134224	32132237;32133684;32136461	+;+;+	3228	1057	739	859.5	1047	-0.247398	4.37911	0.133337	0.273293
CsaV3_3G031700.1	CsaV3_3G031700	Pentatricopeptide repeat	chr3	27429059	27431793	-	2735	89	81	51	103	-0.543754	0.888771	0.118973	0.250782
CsaV3_3G035200.1	CsaV3_3G035200	Membrane-associated kinase regulator 4	chr3	29607873	29609871	-	1999	70	76	156	180	0.844492	1.42244	0.00718237	0.0274373
CsaV3_3G032900.1	CsaV3_3G032900	BUD13-like protein	chr3	28438127	28438284	+	158	0	0	0	0
CsaV3_3G035970.1	CsaV3_3G035970	Actin T1-like protein	chr3;chr3;chr3;chr3	30003706;30004435;30005992;30006165	30003775;30004680;30006070;30007270	+;+;+;+	1501	3411	2171	3569	4477	0.199563	6.22731	0.241229	0.417427
CsaV3_3G038820.1	CsaV3_3G038820	ABC transporter ATP-binding/permease protein like	chr3;chr3	31930967;31932318	31931287;31932929	-;-	933	6	6	12	18	0.938419	-1.86291	0.199689	0.365402
CsaV3_3G049400.1	CsaV3_3G049400	Cytochrome P450	chr3;chr3;chr3;chr3;chr3;chr3;chr3;chr3;chr3;chr3;chr3;chr3;chr3;chr3;chr3;chr3;chr3;chr3	40256809;40257053;40257506;40257750;40257916;40258299;40259134;40260105;40262488;40262822;40264942;40265121;40265656;40265876;40266093;40266556;40267294;40268279	40256902;40257174;40257612;40257828;40258005;40258571;40259614;40260288;40262574;40263006;40265028;40265242;40265762;40265954;40266182;40266825;40267774;40268511	-;-;-;-;-;-;-;-;-;-;-;-;-;-;-;-;-;-	3171	2918	1901	2370	5572	0.316234	6.08089	0.143201	0.287781
CsaV3_3G033150.1	CsaV3_3G033150	Non-specific lipid-transfer protein	chr3;chr3	28589646;28590080	28589975;28590730	-;-	981	16200	7648	21679	36395	0.943654	8.74254	4.34284e-05	0.000316688
CsaV3_3G031110.1	CsaV3_3G031110	Unknown protein	chr3;chr3	26876647;26876768	26876724;26876893	+;+	204	0	0	0	0
CsaV3_3G031030.1	CsaV3_3G031030	Mitotic checkpoint serine/threonine-protein kinase BUB1-like protein	chr3;chr3;chr3;chr3;chr3;chr3	26815269;26817041;26819477;26820246;26820468;26820695	26816950;26817125;26819634;26820390;26820605;26820773	-;-;-;-;-;-	2287	372	307	486	641	0.375824	3.31304	0.0539276	0.138931
CsaV3_3G039500.1	CsaV3_3G039500	protein PHYTOCHROME KINASE SUBSTRATE 4	chr3	32487289	32488977	+	1689	1065	780	385	574	-1.30354	4.02674	3.41029e-14	8.76752e-13
CsaV3_3G036800.1	CsaV3_3G036800	Unknown protein	chr3;chr3;chr3;chr3	30475769;30476780;30477152;30477453	30475880;30476835;30477216;30477546	-;-;-;-	327	74.5	53.5	108.5	96.5	0.373305	0.923468	0.298567	0.483424
CsaV3_3G034840.1	CsaV3_3G034840	scarecrow-like protein 9	chr3	29394049	29396313	-	2265	441	375	933	1353	1.11817	4.04437	3.92298e-11	7.22564e-10
CsaV3_3G045360.1	CsaV3_3G045360	Mannan endo-1,4-beta-mannosidase-like protein	chr3;chr3;chr3;chr3;chr3	37043110;37043698;37044696;37045012;37045297	37043618;37043892;37044818;37045205;37046121	+;+;+;+;+	1846	245.5	177.5	322.5	588.5	0.724224	2.83523	0.0017722	0.00846449
CsaV3_3G036710.1	CsaV3_3G036710	Cytochrome P450	chr3;chr3	30433846;30436210	30435006;30437080	+;+	2032	0	0	0	0
CsaV3_3G045930.1	CsaV3_3G045930	UPF0307 protein plu4061 isoform X2	chr3;chr3;chr3;chr3;chr3;chr3;chr3	37532685;37533620;37533773;37534599;37535062;37535677;37536563	37533477;37533668;37533824;37534756;37535169;37535837;37536959	+;+;+;+;+;+;+	1718	967	711	888	928	-0.205001	4.30468	0.263614	0.444308
CsaV3_3G039940.1	CsaV3_3G039940	Cytochrome P450, putative	chr3;chr3	32808195;32809442	32809266;32810174	-;-	1805	508	378	570	847	0.316144	3.65392	0.0818261	0.190155
CsaV3_3G038300.1	CsaV3_3G038300	Carotene isomerase	chr3;chr3;chr3;chr3;chr3;chr3;chr3;chr3;chr3;chr3;chr3;chr3	31510018;31512340;31512617;31513042;31513249;31513383;31513706;31513912;31514165;31514657;31515374;31515950	31511332;31512546;31512716;31513124;31513305;31513535;31513784;31514060;31514299;31514770;31515672;31522404	+;+;+;+;+;+;+;+;+;+;+;+	9146	5585.5	3409.5	5350.5	9320.5	0.341099	6.98917	0.0665611	0.162963
CsaV3_3G048960.1	CsaV3_3G048960	transcription factor MYB39	chr3;chr3	39962183;39962811	39962551;39963483	+;+	1042	0	0	0	0
CsaV3_3G045860.1	CsaV3_3G045860	Gibberellin-regulated protein 2	chr3;chr3;chr3	37493613;37494425;37494552	37494340;37494470;37494832	-;-;-	1055	595	345	255	254	-1.18298	3.07409	2.90522e-06	2.71505e-05
CsaV3_3G033310.1	CsaV3_3G033310	Aldo/keto reductase	chr3;chr3;chr3;chr3;chr3;chr3;chr3;chr3	28692001;28692200;28692531;28692692;28692981;28693180;28693343;28693479	28692090;28692442;28692602;28692898;28693068;28693253;28693393;28693625	-;-;-;-;-;-;-;-	972	61	66	96	108	0.327683	0.912102	0.350278	0.53889
CsaV3_3G046170.1	CsaV3_3G046170	Beta-1,3-N-Acetylglucosaminyltransferase family protein	chr3;chr3	37733586;37734959	37734828;37735382	-;-	1667	56	46	47	82	-0.0423529	0.397671	0.915595	0.966596
CsaV3_3G033820.1	CsaV3_3G033820	Mitochondrial carrier protein	chr3;chr3;chr3;chr3;chr3;chr3;chr3;chr3;chr3;chr3	28937338;28937940;28938438;28938722;28938857;28939231;28939380;28939573;28940153;28940539	28937700;28937996;28938500;28938778;28938940;28939299;28939492;28939742;28940231;28940653	+;+;+;+;+;+;+;+;+;+	1170	1265	947	1475	2179	0.36315	4.99635	0.0124309	0.0431124
CsaV3_3G048470.1	CsaV3_3G048470	Tryptophan-tRNA ligase	chr3;chr3;chr3;chr3;chr3;chr3;chr3;chr3;chr3;chr3;chr3;chr3;chr3;chr3;chr3	39570880;39572536;39572706;39572938;39573662;39573829;39573976;39574115;39574777;39575485;39575806;39576721;39577457;39578586;39578845	39571513;39572625;39572787;39572984;39573718;39573894;39573997;39574227;39574848;39575607;39575895;39576762;39577544;39578735;39579062	-;-;-;-;-;-;-;-;-;-;-;-;-;-;-	1894	814	465	927	1432	0.536471	4.28866	0.00379103	0.0161909
CsaV3_3G047120.1	CsaV3_3G047120	Pentatricopeptide repeat-containing protein	chr3;chr3;chr3;chr3;chr3;chr3;chr3;chr3;chr3;chr3;chr3;chr3	38414553;38415438;38416717;38417358;38417810;38418124;38418603;38418783;38419055;38419794;38420055;38420597	38414930;38416079;38416794;38417448;38418042;38418259;38418671;38418944;38419152;38419926;38420237;38420868	-;-;-;-;-;-;-;-;-;-;-;-	2475	215	155	212	262	0.0180019	2.24158	0.955557	0.98886
CsaV3_3G033800.1	CsaV3_3G033800	GDSL esterase/lipase CPRD49	chr3;chr3;chr3;chr3;chr3;chr3;chr3;chr3	28924440;28925080;28925320;28925481;28925833;28926274;28926524;28926726	28924907;28925226;28925396;28925621;28925910;28926404;28926618;28926759	-;-;-;-;-;-;-;-	1171	1782	1404	1894	2088	-0.00783757	5.32882	0.966272	0.994668
CsaV3_3G039780.1	CsaV3_3G039780	ATPase subunit 8	chr3;chr3;chr3;chr3;chr3;chr3	32676430;32676933;32677268;32677892;32679088;32679455	32676720;32677000;32677524;32677953;32679348;32679619	+;+;+;+;+;+	1104	510	315	704	1106	0.778549	3.81373	5.0845e-05	0.000365741
CsaV3_3G036550.1	CsaV3_3G036550	S-RNase	chr3;chr3	30347410;30347915	30347823;30348151	-;-	651	0	0	0	0
CsaV3_3G034650.1	CsaV3_3G034650	Transferring glycosyl group transferase	chr3;chr3;chr3;chr3;chr3	29310647;29312326;29313098;29314038;29314701	29311107;29312709;29313488;29314583;29314814	+;+;+;+;+	1896	0	0	0	0
CsaV3_3G034080.1	CsaV3_3G034080	josephin-like protein	chr3	29056156	29056527	-	372	29	17	22	17	-0.532166	-0.940748	0.334152	0.522379
CsaV3_3G047310.1	CsaV3_3G047310	Protein of unknown function, DUF599	chr3;chr3	38622001;38622924	38622385;38623802	+;+	1264	0	0	2	4
CsaV3_3G041110.1	CsaV3_3G041110	Eukaryotic translation initiation factor 3 subunit I	chr3;chr3;chr3;chr3;chr3;chr3;chr3;chr3	33607969;33608827;33608992;33609207;33609396;33610202;33611002;33611316	33608716;33608906;33609078;33609296;33609515;33610329;33611217;33611876	-;-;-;-;-;-;-;-	2030	3917	2828	3737	5129	0.0455404	6.42972	0.77268	0.878101
CsaV3_3G045270.1	CsaV3_3G045270	Unknown protein	chr3;chr3	36973436;36977118	36973737;36977172	-;-	357	7	3	2	3	-1.29648	-2.97022	0.199246	0.364829
CsaV3_3G036790.1	CsaV3_3G036790	Unknown protein	chr3	30465039	30465245	-	207	8.5	8	1.5	11.5	-0.769996	-2.27071	0.290904	0.47577
CsaV3_3G040630.1	CsaV3_3G040630	50S ribosomal protein L25	chr3;chr3;chr3	33318093;33319395;33319993	33318920;33319524;33320964	-;-;-	1930	460	368	566	753	0.317808	3.56293	0.0848483	0.195053
CsaV3_3G036490.1	CsaV3_3G036490	Unknown protein	chr3	30303990	30304259	-	270	0	0	0	0
CsaV3_3G042120.1	CsaV3_3G042120	alpha-dioxygenase 1	chr3;chr3;chr3;chr3;chr3;chr3;chr3;chr3;chr3;chr3;chr3	34255050;34255471;34255809;34256106;34256367;34256447;34257124;34257427;34258396;34258655;34259018	34255275;34255714;34256011;34256336;34256399;34256592;34257337;34257560;34258545;34258921;34259140	-;-;-;-;-;-;-;-;-;-;-	1971	0	2	3	8	1.93016	-3.11344	0.227102	0.399941
CsaV3_3G032150.1	CsaV3_3G032150	Protein DETOXIFICATION	chr3;chr3;chr3;chr3;chr3;chr3;chr3;chr3;chr3;chr3;chr3;chr3;chr3;chr3	27775414;27776397;27776762;27777341;27777578;27777920;27778241;27778423;27778620;27778887;27779276;27779790;27780015;27780311	27775713;27776518;27776857;27777457;27777649;27778083;27778341;27778519;27778755;27779074;27779686;27779911;27780206;27780727	-;-;-;-;-;-;-;-;-;-;-;-;-;-	2535	105	48	60	102	-0.261079	0.829385	0.49511	0.673048
CsaV3_3G042990.1	CsaV3_3G042990	Gibberellin regulated protein	chr3;chr3;chr3;chr3	34899642;34900003;34900179;34900284	34899838;34900062;34900212;34900907	+;+;+;+	915	187	164	388	370	0.788625	2.61971	0.00270114	0.0121378
CsaV3_3G034220.1	CsaV3_3G034220	Reticulon-like protein	chr3;chr3;chr3;chr3	29119695;29120434;29121135;29121424	29120142;29120614;29121346;29121927	+;+;+;+	1345	1536	1362	1605	2159	0.0144657	5.21255	0.924073	0.971155
CsaV3_3G033260.1	CsaV3_3G033260	Protein LURP-one-related like	chr3;chr3	28656221;28657344	28657233;28657798	-;-	1468	55170	44969	51893	72814	-0.044798	10.2856	0.784716	0.885362
CsaV3_3G037780.1	CsaV3_3G037780	Cytokinin riboside 5'-monophosphate phosphoribohydrolase	chr3;chr3;chr3;chr3;chr3;chr3;chr3;chr3	31126614;31127056;31128009;31128167;31128373;31128678;31129159;31130105	31126709;31127199;31128079;31128266;31128403;31128758;31129256;31130212	-;-;-;-;-;-;-;-	729	231	155	209	287	0.015893	2.29662	0.956712	0.989448
CsaV3_3G035640.1	CsaV3_3G035640	Pentatricopeptide repeat-containing protein	chr3;chr3	29819010;29821354	29820470;29821404	+;+	1512	60	22	22	43	-0.676247	-0.222708	0.187262	0.348712
CsaV3_3G046040.1	CsaV3_3G046040	Unknown protein	chr3	37635559	37635738	-	180	0	0	0	0
CsaV3_3G049800.1	CsaV3_3G049800	Cationic amino acid transporter, putative	chr3;chr3;chr3;chr3;chr3	40648236;40649576;40649995;40650466;40650998	40649089;40649804;40650325;40650688;40651526	-;-;-;-;-	2166	0	0	0	4
CsaV3_3G031880.1	CsaV3_3G031880	serine/threonine-protein kinase-like protein At3g51990	chr3;chr3	27557079;27560086	27559043;27560520	+;+	2400	1404	1027	468	652	-1.47026	4.37833	1.05613e-20	4.50369e-19
CsaV3_3G037480.1	CsaV3_3G037480	Alpha/beta hydrolase domain-containing protein 11	chr3;chr3;chr3;chr3;chr3	30948928;30949506;30949827;30950433;30950779	30949424;30949646;30949939;30950671;30951111	-;-;-;-;-	1323	501	392	338	485	-0.478383	3.27944	0.0131474	0.0452137
CsaV3_3G045080.1	CsaV3_3G045080	Random slug protein 5	chr3;chr3;chr3;chr3;chr3;chr3;chr3	36860229;36861517;36863565;36863990;36864468;36864707;36865048	36860718;36861570;36863782;36864166;36864566;36864952;36865320	+;+;+;+;+;+;+	1557	1092	809	710	1141	-0.407816	4.39316	0.00974105	0.0352482
CsaV3_3G037970.1	CsaV3_3G037970	aluminum-activated malate transporter 8-like	chr3;chr3;chr3	31239148;31239531;31240282	31239461;31239552;31240344	-;-;-	399	6	2	5	4
CsaV3_3G032370.1	CsaV3_3G032370	Thioredoxin-like protein	chr3;chr3	27936050;27936985	27936306;27937135	-;-	408	417	320	492	513	0.124447	3.28787	0.563427	0.729132
CsaV3_3G038530.1	CsaV3_3G038530	Transient receptor potential cation channel subfamily M member like	chr3	31720160	31720950	+	791	221.5	212.5	274.5	374.5	0.211225	2.59055	0.373435	0.56167
CsaV3_3G032190.1	CsaV3_3G032190	ATP synthase subunit O, mitochondrial	chr3;chr3;chr3	27809654;27810124;27810722	27809848;27810174;27810769	-;-;-	294	10	8	12	15	0.229745	-1.77026	0.74404	0.858686
CsaV3_3G045800.1	CsaV3_3G045800	C2H2-like zinc finger protein	chr3;chr3;chr3;chr3	37462852;37463268;37463761;37464378	37463193;37463617;37463861;37465719	+;+;+;+	2135	575	528	283	311	-1.23678	3.32152	8.17808e-09	1.1234e-07
CsaV3_3G048430.1	CsaV3_3G048430	Aurora kinase	chr3;chr3;chr3;chr3;chr3;chr3;chr3;chr3;chr3	39549126;39549936;39550441;39550694;39550882;39551073;39551279;39551491;39551667	39549517;39550055;39550587;39550789;39550977;39551169;39551396;39551563;39552044	+;+;+;+;+;+;+;+;+	1517	226	245	193	268	-0.411153	2.41123	0.109786	0.23681
CsaV3_3G046580.1	CsaV3_3G046580	Potassium channel AKT1	chr3;chr3;chr3;chr3;chr3;chr3;chr3;chr3;chr3;chr3;chr3;chr3	38013152;38014058;38016322;38016789;38017403;38017948;38018602;38018756;38019594;38019888;38020047;38020890	38013947;38014825;38016379;38017106;38017648;38018046;38018634;38018941;38019791;38019963;38020628;38021802	+;+;+;+;+;+;+;+;+;+;+;+	4273	14	10	33.5	11.5	0.677563	-1.21222	0.341213	0.529611
CsaV3_3G033540.1	CsaV3_3G033540	transcription factor bHLH140	chr3;chr3;chr3;chr3;chr3;chr3	28781132;28781532;28782156;28783469;28784225;28784481	28781416;28781653;28783114;28784087;28784395;28785115	+;+;+;+;+;+	2791	332	268	343	413	-0.0102723	2.92719	0.975926	1
CsaV3_3G035780.1	CsaV3_3G035780	60s ribosomal protein l12	chr3	29900834	29901984	-	1151	11245	9279	11025	11160	-0.209268	7.92154	0.267043	0.44814
CsaV3_3G049220.1	CsaV3_3G049220	Mitochondrial carnitine/acylcarnitine carrier-like protein	chr3;chr3;chr3;chr3;chr3;chr3	40103772;40104360;40105569;40106822;40107668;40110027	40104270;40104775;40105682;40107287;40108102;40110187	-;-;-;-;-;-	2091	1137	1007	885	1143	-0.438284	4.56758	0.00446187	0.0185315
CsaV3_3G042630.1	CsaV3_3G042630	ATP-dependent RNA helicase	chr3;chr3;chr3;chr3;chr3;chr3	34599945;34600055;34600954;34601470;34602069;34602590	34599974;34600324;34601304;34601747;34602446;34603124	+;+;+;+;+;+	1842	9301.5	8011	6132	8856.5	-0.577345	7.52029	0.000382793	0.00221305
CsaV3_3G049960.1	CsaV3_3G049960	Heavy metal-associated domain containing protein	chr3;chr3;chr3	40747910;40750825;40751030	40750678;40750903;40751387	-;-;-	3206	2346.5	2251.5	2739	2895.5	-0.0463415	5.85413	0.793845	0.891824
CsaV3_3G049820.1	CsaV3_3G049820	GATA transcription factor 26-like	chr3;chr3;chr3;chr3;chr3;chr3;chr3;chr3	40672546;40673747;40673956;40674500;40674889;40675235;40676443;40678360	40673350;40673858;40674142;40674603;40674961;40675670;40676814;40678875	-;-;-;-;-;-;-;-	2605	251	190	324	508	0.547152	2.78912	0.0123985	0.0430382
CsaV3_3G048890.1	CsaV3_3G048890	Lysine-specific demethylase	chr3;chr3;chr3;chr3;chr3;chr3;chr3;chr3;chr3;chr3	39897098;39899074;39899382;39901133;39901515;39901683;39902056;39902351;39904926;39906115	39897889;39899226;39900894;39901410;39901594;39901736;39902275;39902507;39905309;39906662	-;-;-;-;-;-;-;-;-;-	4179	164	171	194	320	0.222071	2.23239	0.408061	0.594337
CsaV3_3G046150.1	CsaV3_3G046150	Plastocyanin	chr3	37706448	37708407	-	1960	30504	12112	47480	97431	1.41389	9.89331	8.51554e-07	8.65496e-06
CsaV3_3G044100.1	CsaV3_3G044100	Unknown protein	chr3;chr3	35976174;35976423	35976338;35976482	+;+	225	306.5	436	404.5	504.5	-0.0972425	3.23082	0.712223	0.837187
CsaV3_3G039510.1	CsaV3_3G039510	Unknown protein	chr3	32491198	32491584	+	387	238	220	148	269	-0.531971	2.30883	0.0378058	0.105326
CsaV3_3G045120.1	CsaV3_3G045120	Ribosomal protein L24-like protein	chr3;chr3;chr3;chr3;chr3	36875632;36876274;36876633;36876848;36877076	36875971;36876388;36876746;36876984;36877964	+;+;+;+;+	1595	1693.5	1330	1343.5	1797.5	-0.297856	5.11526	0.0378794	0.105441
CsaV3_3G044320.1	CsaV3_3G044320	DUF1223 domain-containing protein	chr3;chr3	36175342;36176943	36175914;36177882	-;-	1513	376	318	109	147	-1.7982	2.49621	1.05174e-13	2.55018e-12
CsaV3_3G033700.1	CsaV3_3G033700	trihelix transcription factor GT-3b	chr3;chr3	28871011;28872106	28871951;28872557	-;-	1393	2793	2360	688	798	-2.13682	5.32455	7.66683e-41	9.82957e-39
CsaV3_3G048560.1	CsaV3_3G048560	Ethylene-responsive transcription factor	chr3;chr3	39659241;39659358	39659272;39659880	-;-	555	190	102	154	274	0.192531	1.97903	0.517405	0.691707
CsaV3_3G041040.1	CsaV3_3G041040	tRNA (Guanosine(18)-2'-O)-methyltransferase	chr3;chr3;chr3;chr3;chr3;chr3	33569060;33569653;33570809;33571035;33571415;33571718	33569531;33570112;33570947;33571096;33571553;33572151	+;+;+;+;+;+	1706	880	562	977	1545	0.449088	4.41795	0.0075863	0.0287543
CsaV3_3G034410.1	CsaV3_3G034410	Copper transporter, putative	chr3	29184585	29185418	+	834	2	0	0	0
CsaV3_3G049640.1	CsaV3_3G049640	cation/H(+) antiporter 1-like	chr3;chr3;chr3	40456796;40458283;40459343	40458110;40459208;40459711	+;+;+	2610	0	0	0	0
CsaV3_3G034940.1	CsaV3_3G034940	60S Ribosomal protein	chr3;chr3;chr3	29449513;29450358;29451376	29450285;29450510;29452955	+;+;+	2506	50.5	26.5	68	78.5	0.608454	0.342659	0.124464	0.259154
CsaV3_3G036110.1	CsaV3_3G036110	heparan-alpha-glucosaminide N-acetyltransferase-like	chr3;chr3;chr3;chr3;chr3;chr3;chr3;chr3;chr3;chr3;chr3;chr3	30115358;30115609;30115859;30116033;30116182;30116386;30116652;30116852;30117049;30117367;30118290;30118560	30115504;30115752;30115950;30116114;30116278;30116477;30116768;30116963;30117167;30117525;30118427;30118763	-;-;-;-;-;-;-;-;-;-;-;-	1503	30	27	35	26	-0.211642	-0.497608	0.728681	0.848443
CsaV3_3G049110.1	CsaV3_3G049110	glycine-rich cell wall structural protein 1.8-like	chr3	40038304	40040702	+	2399	812	663	591	777	-0.462721	4.01195	0.0060389	0.0238001
CsaV3_3G043440.1	CsaV3_3G043440	Alpha/Beta hydrolase fold containing protein	chr3;chr3;chr3;chr3;chr3;chr3;chr3;chr3;chr3;chr3	35245141;35246495;35249287;35249745;35249974;35250132;35251340;35252856;35254026;35254362	35245669;35246564;35249411;35249853;35250037;35250187;35251447;35253005;35254196;35255238	+;+;+;+;+;+;+;+;+;+	2259	3044	2358	2433	3902	-0.143499	6.02206	0.335346	0.523571
CsaV3_3G042150.1	CsaV3_3G042150	WAT1-related protein	chr3;chr3;chr3;chr3;chr3;chr3;chr3	34278738;34279107;34279351;34279614;34281577;34281769;34281914	34279023;34279258;34279509;34279848;34281690;34281834;34282283	-;-;-;-;-;-;-	1382	10270.4	8030.46	8300.58	11929.2	-0.21634	7.74847	0.175582	0.333386
CsaV3_3G037900.1	CsaV3_3G037900	RNA pyrophosphohydrolase	chr3;chr3;chr3;chr3;chr3;chr3	31212482;31214713;31215394;31215627;31215885;31216166	31214621;31214763;31215486;31215721;31216088;31216805	+;+;+;+;+;+	3223	3678	3204.5	3586	4288	-0.152826	6.37652	0.352917	0.541064
CsaV3_3G036090.1	CsaV3_3G036090	protein NUCLEAR FUSION DEFECTIVE 4-like	chr3;chr3	30105502;30106243	30106201;30106967	-;-	1425	158	136	90	122	-0.832609	1.54901	0.0032188	0.0140686
CsaV3_3G041060.1	CsaV3_3G041060	Unknown protein	chr3;chr3	33578588;33578996	33578856;33579029	-;-	303	103	73	88	168	0.157151	1.26041	0.624723	0.773674
CsaV3_3G046430.1	CsaV3_3G046430	EIN3-binding F-box protein 1	chr3;chr3	37905047;37907506	37906944;37907530	-;-	1923	32326	31983	4063	6027	-3.05617	8.84835	1.24475e-58	3.25561e-56
CsaV3_3G049690.1	CsaV3_3G049690	pentatricopeptide repeat-containing protein At4g17616	chr3;chr3	40576655;40579708	40579575;40581942	+;+	5156	205.5	214.5	232.5	281.5	-0.0709503	2.40265	0.789368	0.888724
CsaV3_3G039560.1	CsaV3_3G039560	DUF309 domain protein	chr3;chr3;chr3	32520922;32522615;32522845	32521433;32522762;32523535	-;-;-	1351	654	319	664	1017	0.45444	3.83674	0.0441905	0.119301
CsaV3_3G048500.1	CsaV3_3G048500	probably inactive leucine-rich repeat receptor-like protein kinase At2g25790	chr3;chr3;chr3;chr3	39605940;39606095;39607053;39610601	39605980;39606141;39609702;39611248	+;+;+;+	3386	116	47	108	101	0.0868148	1.07578	0.82627	0.91341
CsaV3_3G045490.1	CsaV3_3G045490	GTPase HflX-like	chr3;chr3;chr3;chr3;chr3;chr3;chr3;chr3;chr3;chr3;chr3;chr3;chr3	37159917;37160855;37161056;37163142;37163308;37163734;37165134;37165345;37165671;37166260;37166677;37168544;37169390	37160491;37160944;37161184;37163235;37163378;37163802;37165247;37165440;37165808;37166374;37166793;37168686;37169846	-;-;-;-;-;-;-;-;-;-;-;-;-	2208	3406	2662	3948	5752	0.31419	6.42636	0.0427512	0.116199
CsaV3_3G037030.1	CsaV3_3G037030	Unknown protein	chr3	30666018	30666258	-	241	14	4	8	4	-0.828763	-2.24025	0.379272	0.566662
CsaV3_3G030660.1	CsaV3_3G030660	Kelch repeat-containing protein	chr3;chr3;chr3;chr3;chr3;chr3;chr3	26463349;26466958;26467897;26468215;26468636;26469115;26469818	26463821;26467146;26468126;26468385;26468741;26469321;26470623	+;+;+;+;+;+;+	2182	611	480	609	817	0.0327959	3.80599	0.854218	0.929514
CsaV3_3G041300.1	CsaV3_3G041300	Calcium-binding EF hand family protein	chr3	33700020	33701402	-	1383	125	94	38	65	-1.45779	0.915879	1.31385e-05	0.000107564
CsaV3_3G030800.1	CsaV3_3G030800	Exocyst subunit Exo70 family protein	chr3	26573177	26575009	-	1833	1394	1078	1048	1874	-0.144064	4.89467	0.366335	0.554699
CsaV3_3G048060.1	CsaV3_3G048060	Unknown protein	chr3;chr3	39216579;39216875	39216699;39216948	-;-	195	3	3	1	6
CsaV3_3G037380.1	CsaV3_3G037380	Rho GTPase-activating protein	chr3;chr3;chr3;chr3;chr3;chr3	30877835;30879060;30879472;30879706;30880832;30881736	30878731;30879290;30879591;30879826;30881246;30881849	-;-;-;-;-;-	1898	1428	1089	1185	1429	-0.283932	4.85521	0.0648384	0.159682
CsaV3_3G042030.1	CsaV3_3G042030	Zinc finger AN1 domain stress-associated protein	chr3;chr3	34202159;34202867	34202786;34203546	-;-	1308	2696	2000	1062	1508	-1.22493	5.39925	2.12264e-17	7.0933e-16
CsaV3_3G032060.1	CsaV3_3G032060	Peptidylprolyl isomerase	chr3;chr3;chr3;chr3;chr3;chr3;chr3;chr3	27700625;27702857;27703117;27703345;27703615;27704217;27705623;27706073	27702315;27703009;27703239;27703529;27703704;27704399;27705696;27706219	-;-;-;-;-;-;-;-	2646	1457.5	1117	1900	2204.5	0.33917	5.20346	0.0275303	0.0816749
CsaV3_3G046750.1	CsaV3_3G046750	Unknown protein	chr3	38165511	38165693	-	183	2	4	0	1
CsaV3_3G032550.1	CsaV3_3G032550	Unknown protein	chr3	28080115	28081023	+	909	1795	1072	11612	15625	2.91587	7.25414	1.21247e-51	2.47748e-49
CsaV3_3G030520.1	CsaV3_3G030520	mediator of RNA polymerase II transcription subunit 8-like	chr3;chr3;chr3;chr3;chr3;chr3;chr3;chr3;chr3;chr3;chr3	26318275;26319024;26322385;26324085;26325268;26330815;26330973;26332932;26333230;26333502;26333873	26318865;26319084;26322438;26324294;26325546;26330879;26331080;26333115;26333354;26333626;26334316	-;-;-;-;-;-;-;-;-;-;-	2246	2763	2639	2661	3502	-0.176003	6.02361	0.258669	0.439146
CsaV3_3G036940.1	CsaV3_3G036940	C-repeat binding transcription factor	chr3;chr3	30563653;30568583	30564563;30568617	-;-	946	2	0	2	0
CsaV3_3G032940.1	CsaV3_3G032940	50S ribosomal protein L17	chr3;chr3	28490735;28493191	28491091;28493973	+;+	1140	3382	1950	3392	4919	0.302228	6.20939	0.0905068	0.204838
CsaV3_3G047800.1	CsaV3_3G047800	Bet1-like protein	chr3;chr3;chr3;chr3	38987835;38988603;38990417;38990727	38988116;38988659;38990540;38990794	-;-;-;-	531	1328	986	991	1095	-0.475944	4.64824	0.00413962	0.0174068
CsaV3_3G043110.1	CsaV3_3G043110	Transcription termination factor family protein	chr3;chr3	35009471;35009985	35009663;35011821	+;+	2030	851	763	635	734	-0.583911	4.09888	0.0011079	0.00565807
CsaV3_3G043410.1	CsaV3_3G043410	Receptor protein kinase, putative	chr3;chr3;chr3;chr3;chr3;chr3;chr3;chr3;chr3;chr3;chr3;chr3;chr3;chr3;chr3;chr3;chr3;chr3;chr3	35225433;35226971;35227191;35227434;35227613;35227776;35228061;35228208;35228372;35228546;35228698;35228908;35229056;35229281;35229850;35230085;35230328;35231600;35231947	35225787;35227094;35227262;35227508;35227684;35227937;35228135;35228279;35228443;35228614;35228772;35228979;35229190;35229747;35229993;35230224;35230547;35231835;35234255	+;+;+;+;+;+;+;+;+;+;+;+;+;+;+;+;+;+;+	4946	3469	2719.5	2997	5374.5	0.0480447	6.31334	0.777729	0.880929
CsaV3_3G039700.1	CsaV3_3G039700	Cytoplasmic tRNA 2-thiolation protein 2	chr3;chr3;chr3;chr3;chr3;chr3;chr3;chr3	32613971;32614478;32614942;32615580;32615783;32616766;32616930;32617461	32614349;32614559;32615321;32615658;32615904;32616852;32617278;32617920	-;-;-;-;-;-;-;-	1938	907	824	796	1053	-0.267473	4.33649	0.0957117	0.21369
CsaV3_3G042320.1	CsaV3_3G042320	Bidirectional sugar transporter SWEET	chr3;chr3;chr3;chr3;chr3;chr3	34402368;34402561;34403084;34403463;34403744;34404102	34402410;34402597;34403294;34403624;34403857;34404239	+;+;+;+;+;+	705	0	0	2	0
CsaV3_3G033450.1	CsaV3_3G033450	abscisic acid receptor PYL4-like	chr3	28742374	28744464	-	2091	11392	8216	4020	4861	-1.47565	7.38835	1.08201e-17	3.69126e-16
CsaV3_3G036610.1	CsaV3_3G036610	Peptidylprolyl isomerase	chr3;chr3;chr3;chr3;chr3;chr3;chr3;chr3;chr3;chr3	30367141;30367255;30367494;30367785;30368014;30369112;30369468;30369652;30370906;30371124	30367168;30367295;30367571;30367874;30368088;30369169;30369523;30369707;30371037;30371205	-;-;-;-;-;-;-;-;-;-	696	2586	1540	2490	4479	0.389498	5.89129	0.0304727	0.0887064
CsaV3_3G030110.1	CsaV3_3G030110	ER lumen protein-retaining receptor	chr3;chr3;chr3;chr3;chr3;chr3	25854189;25854485;25854690;25854878;25855117;25855990	25854360;25854612;25854770;25855018;25855316;25856497	-;-;-;-;-;-	1230	6	4	0	2	-2.54244	-3.17015	0.0194103	0.0619413
CsaV3_3G035600.1	CsaV3_3G035600	alpha/beta-Hydrolases superfamily protein	chr3;chr3;chr3;chr3;chr3;chr3	29805864;29806981;29807327;29807911;29808684;29809410	29806688;29807172;29807566;29808128;29808938;29809942	+;+;+;+;+;+	2263	614	464	564	744	-0.0698526	3.73462	0.701791	0.829553
CsaV3_3G037270.1	CsaV3_3G037270	cytochrome b-c1 complex subunit 9	chr3;chr3;chr3	30819910;30820734;30821850	30820029;30820781;30821900	+;+;+	219	1229	900	1373	1447	0.0865896	4.79044	0.61295	0.765593
CsaV3_3G041080.1	CsaV3_3G041080	General vesicular transport factor p115 like	chr3;chr3;chr3;chr3;chr3;chr3;chr3	33591156;33594405;33594805;33594976;33595534;33595843;33596363	33591215;33594470;33594877;33595040;33595729;33595877;33596443	-;-;-;-;-;-;-	576	177.5	170.5	227.5	282.5	0.192362	2.26414	0.456587	0.638831
CsaV3_3G046740.1	CsaV3_3G046740	Zinc finger protein	chr3;chr3;chr3;chr3;chr3;chr3;chr3;chr3;chr3;chr3;chr3;chr3	38150373;38150580;38151575;38152080;38153072;38153349;38153924;38155109;38155957;38156416;38156655;38158556	38150494;38150682;38151846;38152740;38153271;38153593;38154599;38155147;38156045;38156462;38156844;38158746	+;+;+;+;+;+;+;+;+;+;+;+	2835	319	309	298	441	-0.144386	2.93939	0.508685	0.684012
CsaV3_3G042200.1	CsaV3_3G042200	Potassium transporter	chr3;chr3;chr3;chr3;chr3;chr3;chr3;chr3	34316948;34318467;34318813;34319315;34319475;34320989;34321141;34321753	34318236;34318721;34318933;34319367;34319735;34321042;34321630;34322584	-;-;-;-;-;-;-;-	3355	1509	969	2685	4633	1.19418	5.67269	7.4524e-13	1.6481e-11
CsaV3_3G046290.1	CsaV3_3G046290	Unknown protein	chr3	37807086	37807298	-	213	4.5	5.5	5.5	10.5	0.283293	-2.41331	0.757489	0.867521
CsaV3_3G037460.1	CsaV3_3G037460	Unknown protein	chr3;chr3	30943066;30943255	30943164;30943311	+;+	156	35	40	25	30	-0.812734	-0.359993	0.0730433	0.175268
CsaV3_3G043880.1	CsaV3_3G043880	protein HOTHEAD-like	chr3;chr3;chr3;chr3;chr3;chr3	35750883;35752360;35753292;35754192;35757141;35757610	35752207;35752928;35753677;35754502;35757522;35757882	-;-;-;-;-;-	3246	204	121	235	289	0.363386	2.23008	0.169747	0.325172
CsaV3_3G033380.1	CsaV3_3G033380	Pentatricopeptide repeat	chr3;chr3	28709269;28710136	28710003;28711335	-;-	1935	150	115	87	146	-0.559479	1.50212	0.0508698	0.132571
CsaV3_3G044810.1	CsaV3_3G044810	tRNA-processing ribonuclease BN	chr3;chr3;chr3;chr3;chr3	36632493;36632920;36633067;36633561;36633985	36632840;36632980;36633402;36633901;36634969	+;+;+;+;+	2071	602	376	544	700	0.0149352	3.62311	0.938387	0.979013
CsaV3_3G036590.1	CsaV3_3G036590	cactin	chr3;chr3;chr3;chr3;chr3;chr3;chr3;chr3;chr3;chr3;chr3;chr3;chr3	30357385;30358262;30358943;30359422;30359623;30359817;30360127;30360593;30360972;30361208;30361425;30361705;30362057	30358128;30358353;30359042;30359493;30359685;30359957;30360222;30360877;30361131;30361338;30361601;30361971;30362729	+;+;+;+;+;+;+;+;+;+;+;+;+	3001	1777	1495	1394	2086	-0.282338	5.24128	0.0488697	0.128779
CsaV3_3G032650.1	CsaV3_3G032650	phosphatidylinositol-glycan biosynthesis class F protein	chr3;chr3;chr3;chr3;chr3;chr3;chr3;chr3	28167313;28167824;28167991;28168358;28168847;28169258;28169480;28170074	28167733;28167889;28168033;28168412;28168895;28169325;28169588;28171790	+;+;+;+;+;+;+;+	2528	3533.5	2465.5	1232.5	1695	-1.3817	5.70238	1.87896e-20	7.84207e-19
CsaV3_3G032670.1	CsaV3_3G032670	Ephrin-A3	chr3;chr3	28180556;28182041	28181122;28182488	-;-	1015	3621	2878	3769	4717	0.0396321	6.38089	0.802792	0.897614
CsaV3_3G040920.1	CsaV3_3G040920	tankyrase-2	chr3;chr3	33512417;33515151	33512732;33516070	+;+	1236	1618	1454	2185	2449	0.251406	5.42196	0.119479	0.251604
CsaV3_3G030400.1	CsaV3_3G030400	Unknown protein	chr3	26181971	26182182	+	212	0	0	0	0
CsaV3_3G033070.1	CsaV3_3G033070	B3 domain-containing transcription repressor VAL2	chr3;chr3;chr3;chr3;chr3;chr3;chr3;chr3;chr3;chr3;chr3;chr3	28558816;28565749;28565921;28566461;28567210;28567405;28567892;28568049;28568797;28568947;28569165;28569818	28559703;28565830;28566022;28567083;28567306;28567579;28567968;28568471;28568846;28569060;28569232;28570581	+;+;+;+;+;+;+;+;+;+;+;+	3463	1572	1289	1545	2374	0.0815395	5.22189	0.573467	0.735718
CsaV3_3G041000.1	CsaV3_3G041000	Chorismate mutase	chr3;chr3;chr3;chr3;chr3;chr3	33550212;33550891;33551779;33552425;33552606;33554714	33550802;33550983;33551922;33552511;33552887;33555180	-;-;-;-;-;-	1664	593.5	430.5	522	720.5	-0.0719946	3.65663	0.698868	0.827713
CsaV3_3G043010.1	CsaV3_3G043010	F-box protein At2g26850-like	chr3;chr3;chr3;chr3;chr3	34915195;34917008;34917241;34917579;34917891	34916862;34917087;34917413;34917653;34918353	+;+;+;+;+	2459	4	4	10	25	1.69442	-1.84916	0.0184802	0.0594959
CsaV3_3G037200.1	CsaV3_3G037200	Alpha/Beta hydrolase	chr3;chr3;chr3;chr3;chr3	30782654;30784090;30784448;30785084;30785683	30782846;30784352;30784659;30785348;30786171	+;+;+;+;+	1422	2	0	0	4
CsaV3_3G035030.1	CsaV3_3G035030	Unc-93 homolog A	chr3;chr3;chr3;chr3;chr3;chr3;chr3;chr3;chr3;chr3	29510932;29511537;29511764;29512339;29512522;29512982;29513169;29513383;29513828;29514196	29511329;29511651;29511876;29512429;29512769;29513026;29513282;29513446;29513991;29514760	-;-;-;-;-;-;-;-;-;-	1917	857	610	775	1358	0.163301	4.292	0.343225	0.531679
CsaV3_3G044890.1	CsaV3_3G044890	Histone deacetylase complex subunit SAP30	chr3;chr3;chr3;chr3;chr3;chr3	36713890;36714851;36714997;36715168;36715708;36716427	36714743;36714919;36715059;36715307;36715834;36717034	-;-;-;-;-;-	1861	338	250	729	1015	1.21443	3.63164	6.39136e-11	1.14183e-09
CsaV3_3G034730.1	CsaV3_3G034730	high-light-induced protein, chloroplastic	chr3;chr3;chr3	29343137;29343459;29343675	29343307;29343581;29343743	+;+;+	363	675.5	479.5	869	1132.5	0.450352	4.10775	0.00755054	0.0286518
CsaV3_3G043700.1	CsaV3_3G043700	Eukaryotic initiation factor 4A (ATP-dependent RNA helicase eIF4A)	chr3;chr3;chr3;chr3;chr3;chr3;chr3;chr3;chr3	35570090;35571363;35571968;35572220;35575423;35576664;35577272;35578111;35579217	35570725;35571793;35572074;35572289;35575711;35576747;35577356;35578310;35579366	-;-;-;-;-;-;-;-;-	2052	9829	8929	8790	10415	-0.315132	7.75145	0.0679111	0.165587
CsaV3_3G033340.1	CsaV3_3G033340	CASP-like protein	chr3;chr3;chr3	28698684;28699182;28699437	28699104;28699317;28700770	+;+;+	1891	681.5	619.5	4535	5601	2.60834	5.88045	7.64706e-58	1.92314e-55
CsaV3_3G049190.1	CsaV3_3G049190	Abscisic acid receptor like	chr3	40090988	40092469	-	1482	224	178	341	336	0.432415	2.59104	0.090439	0.204803
CsaV3_3G037740.1	CsaV3_3G037740	HVA22-like protein	chr3;chr3;chr3;chr3;chr3;chr3;chr3	31109897;31110284;31110447;31110921;31111091;31111830;31112264	31110150;31110367;31110545;31110977;31111154;31112051;31113485	+;+;+;+;+;+;+	2002	744	673.5	809.5	873.5	-0.0908464	4.13191	0.631992	0.779499
CsaV3_3G044210.1	CsaV3_3G044210	G-type lectin S-receptor-like serine/threonine-protein kinase At4g27290	chr3;chr3;chr3;chr3;chr3;chr3;chr3	36063471;36064077;36064579;36064916;36065251;36065972;36066195	36063992;36064227;36064816;36065126;36065393;36066091;36068021	-;-;-;-;-;-;-	3212	144	171	217	382	0.514681	2.32055	0.0692727	0.168092
CsaV3_3G038830.1	CsaV3_3G038830	DNA polymerase delta subunit 2	chr3;chr3;chr3;chr3;chr3;chr3;chr3;chr3;chr3;chr3;chr3;chr3;chr3;chr3	31933757;31935204;31935386;31935674;31935893;31936061;31936235;31937278;31937437;31938666;31939299;31939523;31939998;31940395	31934357;31935271;31935487;31935801;31935984;31936132;31936303;31937361;31937552;31938773;31939425;31939629;31940127;31940699	-;-;-;-;-;-;-;-;-;-;-;-;-;-	2109	389	320	471	511	0.13722	3.24403	0.513177	0.688212
CsaV3_3G036840.1	CsaV3_3G036840	ribosome production factor 2 homolog	chr3;chr3;chr3;chr3;chr3;chr3	30497104;30497725;30497875;30498198;30498977;30499313	30497525;30497790;30498117;30498443;30499180;30499704	-;-;-;-;-;-	1573	1838	1588	1742	2142	-0.169037	5.36238	0.260161	0.440651
CsaV3_3G043030.1	CsaV3_3G043030	Unknown protein	chr3;chr3	34922707;34923038	34922957;34923116	-;-	330	17	12	15	16	-0.237904	-1.40308	0.792916	0.891184
CsaV3_3G047320.1	CsaV3_3G047320	Beta-lactamase-related protein	chr3;chr3;chr3;chr3;chr3;chr3;chr3;chr3;chr3;chr3;chr3;chr3;chr3;chr3;chr3;chr3;chr3;chr3;chr3	38627424;38628649;38630452;38630724;38630984;38631886;38632097;38632255;38632393;38632597;38633372;38633606;38634419;38634835;38635052;38635287;38635904;38636271;38637229	38628511;38628742;38630643;38630796;38631141;38632015;38632172;38632312;38632491;38632725;38633493;38633774;38634510;38634961;38635141;38635373;38636131;38636345;38637476	-;-;-;-;-;-;-;-;-;-;-;-;-;-;-;-;-;-;-	3335	3229	2743	2505	4638	-0.139641	6.17594	0.408996	0.594951
CsaV3_3G032730.1	CsaV3_3G032730	Chaperone protein dnaJ 8	chr3;chr3;chr3	28235793;28236363;28237070	28236268;28236431;28237872	+;+;+	1348	21590.8	10412.3	9302	9819	-1.02716	8.19647	1.56048e-05	0.000125247
CsaV3_3G036270.1	CsaV3_3G036270	PWWP domain	chr3;chr3;chr3;chr3;chr3;chr3	30195640;30197293;30197578;30197871;30198385;30198571	30196285;30197491;30197707;30197925;30198485;30199710	+;+;+;+;+;+	2271	319	305	331	358	-0.200724	2.90238	0.395589	0.582836
CsaV3_3G045600.1	CsaV3_3G045600	LINE-1 retrotransposable element ORF2 protein	chr3	37279181	37279514	+	334	0	0	0	0
CsaV3_3G046680.1	CsaV3_3G046680	Chaperone protein dnaJ	chr3;chr3;chr3	38072084;38078698;38079571	38078197;38079101;38080327	-;-;-	7275	4863.5	3824	2463	3861.5	-0.829813	6.42189	1.58865e-07	1.81321e-06
CsaV3_3G032070.1	CsaV3_3G032070	RNA/RNP complex-1-interacting phosphatase, putative	chr3	27701101	27701481	+	381	710.5	525	726	940.5	0.0866944	4.00808	0.610656	0.763645
CsaV3_3G042780.1	CsaV3_3G042780	denticleless protein homolog	chr3;chr3;chr3;chr3;chr3;chr3;chr3;chr3;chr3;chr3;chr3;chr3;chr3;chr3;chr3;chr3	34717069;34718380;34718512;34718659;34718826;34719414;34719589;34719772;34719924;34720397;34720620;34720839;34721198;34721355;34721566;34721774	34717776;34718428;34718579;34718727;34718910;34719493;34719661;34719848;34719987;34720493;34720716;34720877;34721262;34721463;34721681;34721970	-;-;-;-;-;-;-;-;-;-;-;-;-;-;-;-	1993	8	2	6	30	1.40776	-1.77744	0.0936151	0.209893
CsaV3_3G039600.1	CsaV3_3G039600	NADH dehydrogenase [ubiquinone] flavoprotein 1, mitochondrial	chr3;chr3;chr3;chr3;chr3	32538079;32538458;32538871;32539360;32541753	32538321;32538508;32538931;32540817;32542312	+;+;+;+;+	2373	3835	2809	3535	5656	0.0993913	6.43669	0.53648	0.707361
CsaV3_3G048200.1	CsaV3_3G048200	Oligopeptide transporter like	chr3;chr3;chr3	39349741;39351311;39351512	39350347;39351408;39352015	-;-;-	1209	0	0	0	0
CsaV3_3G031320.1	CsaV3_3G031320	Growth-regulating factor-like protein	chr3;chr3;chr3;chr3;chr3	27030692;27031842;27032493;27032962;27033105	27031726;27032331;27032842;27033016;27037989	+;+;+;+;+	6815	244	162	209	341.5	0.0755556	2.39916	0.770992	0.876825
CsaV3_3G041910.1	CsaV3_3G041910	Cyclic nucleotide-gated ion channel, putative	chr3;chr3;chr3;chr3;chr3;chr3;chr3	34127090;34128202;34128575;34129252;34129636;34129944;34130605	34128089;34128438;34128686;34129556;34129848;34130538;34131429	-;-;-;-;-;-;-	3287	61	32.5	45	59	-0.176807	0.187217	0.677869	0.813051
CsaV3_3G039670.1	CsaV3_3G039670	MYB transcription factor	chr3;chr3;chr3	32592952;32593435;32594247	32593351;32593564;32594870	+;+;+	1154	780	572	1060	1503	0.567811	4.40555	0.000228274	0.00139409
CsaV3_3G033480.1	CsaV3_3G033480	Receptor lectin protein kinase-like	chr3	28756256	28759360	+	3105	474	366	655	1255	0.791904	3.86399	5.70287e-05	0.000405611
CsaV3_3G049440.1	CsaV3_3G049440	Ribose-phosphate pyrophosphokinase	chr3;chr3;chr3;chr3;chr3;chr3	40315368;40316185;40316408;40316926;40317197;40317571	40315527;40316266;40316477;40317093;40317340;40317669	-;-;-;-;-;-	723	3912.63	3209.77	1814.5	2244.17	-1.15805	6.02889	2.50648e-14	6.54688e-13
CsaV3_3G035350.1	CsaV3_3G035350	Glutathione S-transferase	chr3;chr3;chr3;chr3;chr3;chr3;chr3;chr3;chr3;chr3	29669445;29669554;29669740;29670744;29671128;29671308;29671513;29671750;29672638;29674784	29669455;29669625;29669800;29670830;29671226;29671410;29671586;29671857;29672718;29675299	+;+;+;+;+;+;+;+;+;+	1212	2830	2248	6843	8931	1.28492	6.78648	1.85958e-15	5.34861e-14
CsaV3_3G033930.1	CsaV3_3G033930	Kinase-like protein	chr3;chr3	28980155;28980387	28980300;28980993	-;-	753	72	79	155	273	1.09863	1.64411	0.000355845	0.00206986
CsaV3_3G031300.1	CsaV3_3G031300	Unknown protein	chr3	27018448	27018633	+	186	0	0	0	0
CsaV3_3G049710.1	CsaV3_3G049710	Protein kinase, putative	chr3;chr3;chr3;chr3	40583456;40584204;40584636;40585033	40583818;40584326;40584896;40585386	-;-;-;-	1101	2290	2062	867	1209	-1.43625	5.24437	6.25748e-22	2.86123e-20
CsaV3_3G034320.1	CsaV3_3G034320	Unknown protein	chr3;chr3;chr3;chr3;chr3	29145572;29146100;29147260;29148764;29149246	29146002;29146200;29147320;29149024;29149497	-;-;-;-;-	1106	63	59	72	95	0.0895308	0.719725	0.809033	0.901192
CsaV3_3G048750.1	CsaV3_3G048750	Dimerizations, putative	chr3;chr3;chr3;chr3;chr3;chr3;chr3;chr3;chr3;chr3;chr3;chr3	39769207;39770000;39771079;39771683;39771859;39772959;39773681;39774796;39775242;39775787;39776588;39777326	39769892;39770193;39771236;39771789;39772200;39773041;39773749;39775145;39775321;39775905;39776626;39777806	-;-;-;-;-;-;-;-;-;-;-;-	2708	28	28	42	69	0.599808	-0.0652099	0.162903	0.315887
CsaV3_3G048390.1	CsaV3_3G048390	alpha/beta-Hydrolases superfamily protein	chr3;chr3;chr3;chr3;chr3;chr3;chr3;chr3;chr3;chr3	39521151;39521819;39522076;39522283;39522471;39522620;39523420;39523994;39524227;39524822	39521735;39521916;39522205;39522335;39522526;39522780;39523680;39524064;39524294;39525828	-;-;-;-;-;-;-;-;-;-	2490	719.5	688.5	881	1256	0.22705	4.28949	0.171285	0.327223
CsaV3_3G047880.1	CsaV3_3G047880	pentatricopeptide repeat-containing protein At5g18475	chr3;chr3	39061528;39062045	39061741;39063790	+;+	1960	292	278	277	412	-0.104833	2.81815	0.635018	0.781854
CsaV3_3G035180.1	CsaV3_3G035180	UDP-glucuronic acid decarboxylase	chr3;chr3;chr3;chr3;chr3;chr3;chr3	29586456;29587509;29588124;29588309;29588520;29588698;29588973	29587303;29587601;29588198;29588392;29588599;29588845;29589951	-;-;-;-;-;-;-	2307	2584	2198	2269	3439	-0.118552	5.8657	0.41402	0.599367
[truncated: 22,698 more rows]

## Sheet: up
Isoform	Gene	Gene_name	Chr	Start	End	Strand	Length	H2O_RNA-Seq_r1	H2O_RNA-Seq_r2	SA_RNA-Seq_r1	SA_RNA-Seq_r2	logFC	logCPM	PValue	FDR
[truncated: 1,100 more rows]

## Sheet: down
Isoform	Gene	Gene_name	Chr	Start	End	Strand	Length	H2O_RNA-Seq_r1	H2O_RNA-Seq_r2	SA_RNA-Seq_r1	SA_RNA-Seq_r2	logFC	logCPM	PValue	FDR
[truncated: 1,393 more rows]
